# Supplementary material for: Dissecting systems-wide data using mixture models: application to identify affected cellular processes
Source: BMC Bioinformatics. 2005 Jul 14;6:177. doi: 10.1186/1471-2105-6-177 (PMC1189081; doi:10.1186/1471-2105-6-177)
Supplement: Additional File 1 — Supplementary tables 1–4. Gene sets enriched in the comparisons among familial (BRCA1 and BRCA2 mutation positive) and sporadic tumors selecting the genes with p <p0. [file 1471-2105-6-177-S1.xls]

## Sheet: tableBRCA1&2vsSpor
GOterm	names	p.value	selected (x)	total (n)
GO:0005739.CC	mitochondrion	0.00198325	47	115
GO:0006118.BP	electron transport	0.00243187	5	45
GO:0005665.CC	DNA-directed RNA polymerase II, core complex	0.00307323	6	7
GO:0030308.BP	negative regulation of cell growth	0.00771177	7	10
GO:0001501.BP	skeletal development	0.00779628	10	17
GO:0045595.BP	regulation of cell differentiation	0.00871234	6	8
GO:0006470.BP	protein amino acid dephosphorylation	0.0109441	19	42
GO:0007166.BP	cell surface receptor linked signal transduction	0.0128548	4	33
GO:0003899.MF	DNA-directed RNA polymerase activity	0.0150311	7	11
GO:0004263.MF	chymotrypsin activity	0.0150311	7	11
GO:0004295.MF	trypsin activity	0.0150311	7	11
GO:0016020.CC	membrane	0.0192888	39	106
GO:0016757.MF	transferase activity, transferring glycosyl groups	0.0224505	12	25
GO:0005634.CC	nucleus	0.0229613	188	607
GO:0003876.MF	AMP deaminase activity	0.0249734	3	3
GO:0003677.MF	DNA binding	0.0257325	59	174
GO:0006099.BP	tricarboxylic acid cycle	0.0258149	4	5
GO:0007631.BP	feeding behavior	0.0258149	4	5
GO:0005887.CC	integral to plasma membrane	0.02643	61	181
GO:0005525.MF	GTP binding	0.0289735	30	81
GO:0008372.CC	cellular_component unknown	0.0289735	30	81
GO:0006397.BP	mRNA processing	0.0304081	8	15
GO:0005615.CC	extracellular space	0.0308842	9	49
GO:0003774.MF	motor activity	0.0328085	6	10
GO:0006275.BP	regulation of DNA replication	0.0328085	6	10
GO:0007266.BP	Rho protein signal transduction	0.0328085	6	10
GO:0007050.BP	cell cycle arrest	0.0342756	1	15
GO:0030154.BP	cell differentiation	0.0342756	1	15
GO:0005524.MF	ATP binding	0.0384585	65	244
GO:0007169.BP	transmembrane receptor protein tyrosine kinase signaling pathway	0.0404614	2	19
GO:0005886.CC	plasma membrane	0.0407557	13	62
GO:0006915.BP	apoptosis	0.0407557	13	62
GO:0005319.MF	lipid transporter activity	0.0423333	5	8
GO:0005905.CC	coated pit	0.0423333	5	8
GO:0030155.BP	regulation of cell adhesion	0.0423333	5	8
GO:0000082.BP	G1/S transition of mitotic cell cycle	0.0441953	0	9
GO:0005003.MF	ephrin receptor activity	0.0441953	0	9
GO:0004693.MF	cyclin-dependent protein kinase activity	0.0452804	1	14
GO:0005515.MF	protein binding	0.0460143	68	216
GO:0016021.CC	integral to membrane	0.0478708	66	241
GO:0006355.BP	regulation of transcription, DNA-dependent	0.0478728	80	260
GO:0016740.MF	transferase activity	0.0486313	72	232
GO:0005489.MF	electron transporter activity	0.0517846	6	34
GO:0016853.MF	isomerase activity	0.0534139	3	22
GO:0016491.MF	oxidoreductase activity	0.0543194	16	70
GO:0000188.BP	inactivation of MAPK	0.0548525	4	6
GO:0003704.MF	specific RNA polymerase II transcription factor activity	0.0548525	4	6
GO:0003931.MF	Rho small monomeric GTPase activity	0.0548525	4	6
GO:0006006.BP	glucose metabolism	0.0548525	4	6
GO:0006672.BP	ceramide metabolism	0.0548525	4	6
GO:0006958.BP	complement activation, classical pathway	0.0548525	4	6
GO:0019932.BP	second-messenger-mediated signaling	0.0548525	4	6
GO:0030111.BP	regulation of Wnt receptor signaling pathway	0.0548525	4	6
GO:0040008.BP	regulation of growth	0.0548525	4	6
GO:0042518.BP	negative regulation of tyrosine phosphorylation of Stat3 protein	0.0548525	4	6
GO:0000786.CC	nucleosome	0.0556159	7	14
GO:0004721.MF	phosphoprotein phosphatase activity	0.0556159	7	14
GO:0007165.BP	signal transduction	0.0556422	51	187
GO:0006886.BP	intracellular protein transport	0.0564798	24	68
GO:0005096.MF	GTPase activator activity	0.0576767	8	17
GO:0006334.BP	nucleosome assembly	0.0576767	8	17
GO:0008134.MF	transcription factor binding	0.0595056	1	13
GO:0006259.BP	DNA metabolism	0.0625342	0	8
GO:0003697.MF	single-stranded DNA binding	0.0644722	2	17
GO:0006357.BP	regulation of transcription from Pol II promoter	0.0645432	16	68
GO:0008283.BP	cell proliferation	0.0645432	16	68
GO:0007242.BP	intracellular signaling cascade	0.0662009	24	70
GO:0003700.MF	transcription factor activity	0.0664084	54	184
GO:0016787.MF	hydrolase activity	0.0674878	51	171
GO:0006461.BP	protein complex assembly	0.0687745	11	27
GO:0005737.CC	cytoplasm	0.0698803	47	157
GO:0008151.BP	cell growth and/or maintenance	0.0699952	22	87
GO:0006468.BP	protein amino acid phosphorylation	0.0703681	41	133
GO:0005509.MF	calcium ion binding	0.0706889	26	78
GO:0000165.BP	MAPKKK cascade	0.0707394	3	4
GO:0005089.MF	Rho guanyl-nucleotide exchange factor activity	0.0707394	3	4
GO:0005542.MF	folic acid binding	0.0707394	3	4
GO:0005795.CC	Golgi stack	0.0707394	3	4
GO:0006526.BP	arginine biosynthesis	0.0707394	3	4
GO:0009168.BP	purine ribonucleoside monophosphate biosynthesis	0.0707394	3	4
GO:0009636.BP	response to toxin	0.0707394	3	4
GO:0003713.MF	transcription coactivator activity	0.0714761	17	47
GO:0005764.CC	lysosome	0.0720679	8	39
GO:0008285.BP	negative regulation of cell proliferation	0.0720679	8	39
GO:0005516.MF	calmodulin binding	0.0723334	9	21
GO:0000159.CC	protein phosphatase type 2A complex	0.0724442	6	12
GO:0007243.BP	protein kinase cascade	0.0724442	6	12
GO:0007265.BP	RAS protein signal transduction	0.0724442	6	12
GO:0015992.BP	proton transport	0.0724442	6	12
GO:0006350.BP	transcription	0.0772148	12	31
GO:0004197.MF	cysteine-type endopeptidase activity	0.0777269	1	12
GO:0007601.BP	vision	0.0777269	1	12
GO:0005624.CC	membrane fraction	0.0793855	27	84
GO:0005759.CC	mitochondrial matrix	0.0805052	2	16
GO:0008415.MF	acyltransferase activity	0.0805052	2	16
GO:0004872.MF	receptor activity	0.0830101	30	97
GO:0007049.BP	cell cycle	0.0832507	14	58
GO:0016829.MF	lyase activity	0.0834335	10	25
GO:0007067.BP	mitosis	0.0851473	5	27

## Sheet: tableBRCA1vsBRCA2
GOterm	names	p.value	selected (x)	total (n)
GO:0000074.BP	regulation of cell cycle	0.00288238	46	72
GO:0008289.MF	lipid binding	0.00302574	8	8
GO:0003677.MF	DNA binding	0.00461206	99	174
GO:0006508.BP	proteolysis and peptidolysis	0.00472881	20	61
GO:0007049.BP	cell cycle	0.00667367	37	58
GO:0003927.MF	heterotrimeric G-protein GTPase activity	0.00694751	1	11
GO:0000166.MF	nucleotide binding	0.00707747	3	17
GO:0006357.BP	regulation of transcription from Pol II promoter	0.00849204	42	68
GO:0007165.BP	signal transduction	0.00971164	78	187
GO:0006366.BP	transcription from Pol II promoter	0.0112483	21	60
GO:0005634.CC	nucleus	0.0115703	311	607
GO:0004871.MF	signal transducer activity	0.0120942	13	41
GO:0005834.CC	heterotrimeric G-protein complex	0.0122896	1	10
GO:0016853.MF	isomerase activity	0.0128207	16	22
GO:0006915.BP	apoptosis	0.0129718	38	62
GO:0009611.BP	response to wounding	0.0140637	8	9
GO:0008283.BP	cell proliferation	0.01419	41	68
GO:0008565.MF	protein transporter activity	0.0142607	21	59
GO:0000122.BP	negative regulation of transcription from Pol II promoter	0.0148556	17	24
GO:0005622.CC	intracellular	0.0153482	26	70
GO:0008201.MF	heparin binding	0.0165488	14	19
GO:0030154.BP	cell differentiation	0.017945	3	15
GO:0006006.BP	glucose metabolism	0.0186048	0	6
GO:0006783.BP	heme biosynthesis	0.0186048	0	6
GO:0005509.MF	calcium ion binding	0.0236991	45	78
GO:0005576.CC	extracellular	0.024096	23	36
GO:0016568.BP	chromatin modification	0.0258355	7	8
GO:0007067.BP	mitosis	0.0259728	18	27
GO:0005794.CC	Golgi apparatus	0.0274092	21	56
GO:0005198.MF	structural molecule activity	0.0280939	10	31
GO:0006260.BP	DNA replication	0.0285004	14	20
GO:0016787.MF	hydrolase activity	0.029021	75	171
GO:0045786.BP	negative regulation of cell cycle	0.0306495	21	33
GO:0005070.MF	SH3/SH2 adaptor protein activity	0.0332533	11	15
GO:0007050.BP	cell cycle arrest	0.0332533	11	15
GO:0030145.MF	manganese ion binding	0.0349003	4	16
GO:0016020.CC	membrane	0.0356372	45	106
GO:0005524.MF	ATP binding	0.0356841	125	244
GO:0004887.MF	thyroid hormone receptor activity	0.0361696	0	5
GO:0005478.MF	intracellular transporter activity	0.0361696	0	5
GO:0005604.CC	basement membrane	0.0361696	0	5
GO:0004009.MF	ATP-binding cassette (ABC) transporter activity	0.0371912	1	8
GO:0004714.MF	transmembrane receptor protein tyrosine kinase activity	0.0371912	1	8
GO:0016021.CC	integral to membrane	0.0373177	111	242
GO:0003697.MF	single-stranded DNA binding	0.0376589	12	17
GO:0003700.MF	transcription factor activity	0.038894	83	184
GO:0007399.BP	neurogenesis	0.0397572	11	32
GO:0006457.BP	protein folding	0.0414216	21	34
GO:0006355.BP	regulation of transcription, DNA-dependent	0.0417012	121	260
GO:0007601.BP	vision	0.0443403	9	12
GO:0019992.MF	diacylglycerol binding	0.0443403	9	12
GO:0003702.MF	RNA polymerase II transcription factor activity	0.0447016	26	44
GO:0000910.BP	cytokinesis	0.0450583	27	46
GO:0005515.MF	protein binding	0.0450784	100	216
GO:0000776.CC	kinetochore	0.0467034	6	7
GO:0006333.BP	chromatin assembly/disassembly	0.0467034	6	7
GO:0006879.BP	iron ion homeostasis	0.0467034	6	7
GO:0006886.BP	intracellular protein transport	0.0468492	28	68
GO:0005887.CC	integral to plasma membrane	0.0468991	83	181
GO:0005737.CC	cytoplasm	0.0474331	81	157
GO:0016757.MF	transferase activity, transferring glycosyl groups	0.0484209	16	25
GO:0004693.MF	cyclin-dependent protein kinase activity	0.0504004	10	14
GO:0007160.BP	cell-matrix adhesion	0.0504004	10	14
GO:0007186.BP	G-protein coupled receptor protein signaling pathway	0.0510284	7	22
GO:0016740.MF	transferase activity	0.0512559	115	232
GO:0001584.MF	rhodopsin-like receptor activity	0.0522742	2	10
GO:0007179.BP	transforming growth factor beta receptor signaling pathway	0.0522742	2	10
GO:0003676.MF	nucleic acid binding	0.0542252	29	69
GO:0016874.MF	ligase activity	0.0544888	24	41
GO:0003755.MF	peptidyl-prolyl cis-trans isomerase activity	0.0551549	4	4
GO:0003886.MF	DNA (cytosine-5-)-methyltransferase activity	0.0551549	4	4
GO:0006364.BP	rRNA processing	0.0551549	4	4
GO:0006695.BP	cholesterol biosynthesis	0.0551549	4	4
GO:0004867.MF	serine-type endopeptidase inhibitor activity	0.0576751	5	17
GO:0004872.MF	receptor activity	0.0583817	43	97
GO:0005886.CC	plasma membrane	0.0598044	26	62
GO:0006139.BP	nucleobase, nucleoside, nucleotide and nucleic acid metabolism	0.0600049	7	9
GO:0008168.MF	methyltransferase activity	0.0600049	7	9
GO:0008248.MF	pre-mRNA splicing factor activity	0.061267	10	28
GO:0003723.MF	RNA binding	0.0619402	45	85
GO:0007169.BP	transmembrane receptor protein tyrosine kinase signaling pathway	0.0631905	6	19
GO:0004222.MF	metalloendopeptidase activity	0.0632644	1	7
GO:0005882.CC	intermediate filament	0.0632644	1	7
GO:0005977.BP	glycogen metabolism	0.0632644	1	7
GO:0007259.BP	JAK-STAT cascade	0.0632644	1	7
GO:0008152.BP	metabolism	0.0637356	29	52
GO:0016055.BP	Wnt receptor signaling pathway	0.0638591	3	12
GO:0005975.BP	carbohydrate metabolism	0.0662816	19	32
GO:0006468.BP	protein amino acid phosphorylation	0.0680609	66	133
GO:0008305.CC	integrin complex	0.0687072	8	11
GO:0008624.BP	induction of apoptosis by extracellular signals	0.0687072	8	11
GO:0006810.BP	transport	0.0699732	41	78
GO:0004722.MF	protein serine/threonine phosphatase activity	0.0702964	0	4
GO:0005544.MF	calcium-dependent phospholipid binding	0.0702964	0	4
GO:0007213.BP	acetyl choline receptor signaling, muscarinic pathway	0.0702964	0	4
GO:0008625.BP	induction of apoptosis via death domain receptors	0.0702964	0	4
GO:0009636.BP	response to toxin	0.0702964	0	4
GO:0046875.MF	ephrin receptor binding	0.0702964	0	4
GO:0050821.BP	protein stabilization	0.0702964	0	4
GO:0005739.CC	mitochondrion	0.0716433	54	115

## Sheet: tableBRCA1vsSpor
GOterm	names	p.value	selected (x)	total (n)
GO:0005634.CC	nucleus	0.000372258	211	610
GO:0003677.MF	DNA binding	0.000966344	69	175
GO:0006468.BP	protein amino acid phosphorylation	0.00123514	55	135
GO:0007275.BP	development	0.0021895	8	59
GO:0007049.BP	cell cycle	0.00232258	27	58
GO:0005643.CC	nuclear pore	0.00254388	10	15
GO:0005524.MF	ATP binding	0.00343855	89	246
GO:0003779.MF	actin binding	0.00605328	4	36
GO:0005795.CC	Golgi stack	0.00751494	4	4
GO:0007067.BP	mitosis	0.00783212	14	27
GO:0004003.MF	ATP dependent DNA helicase activity	0.00906439	6	8
GO:0005838.CC	proteasome regulatory particle (sensu Eukarya)	0.00935965	5	6
GO:0003700.MF	transcription factor activity	0.00954954	43	186
GO:0016829.MF	lyase activity	0.00979939	13	25
GO:0003723.MF	RNA binding	0.0099162	34	85
GO:0016740.MF	transferase activity	0.0110706	81	233
GO:0005622.CC	intracellular	0.0131541	13	70
GO:0006915.BP	apoptosis	0.013217	11	62
GO:0004674.MF	protein serine/threonine kinase activity	0.0137466	29	72
GO:0006118.BP	electron transport	0.0147646	7	45
GO:0000910.BP	cytokinesis	0.0153193	20	46
GO:0000004.BP	biological_process unknown	0.0161462	24	58
GO:0005887.CC	integral to plasma membrane	0.0185185	46	189
GO:0005215.MF	transporter activity	0.0207714	6	39
GO:0004713.MF	protein-tyrosine kinase activity	0.0209766	15	33
GO:0005624.CC	membrane fraction	0.0228436	18	85
GO:0005737.CC	cytoplasm	0.0245555	55	159
GO:0005759.CC	mitochondrial matrix	0.024815	1	16
GO:0016021.CC	integral to membrane	0.0253345	63	244
GO:0004520.MF	endodeoxyribonuclease activity	0.0255524	3	3
GO:0004527.MF	exonuclease activity	0.0255524	3	3
GO:0004890.MF	GABA-A receptor activity	0.0255524	3	3
GO:0005230.MF	extracellular ligand-gated ion channel activity	0.0255524	3	3
GO:0005819.CC	spindle	0.0255524	3	3
GO:0006221.BP	pyrimidine nucleotide biosynthesis	0.0255524	3	3
GO:0006378.BP	mRNA polyadenylation	0.0255524	3	3
GO:0008219.BP	cell death	0.0255524	3	3
GO:0017114.MF	wide-spectrum protease inhibitor activity	0.0255524	3	3
GO:0030176.CC	integral to endoplasmic reticulum membrane	0.0255524	3	3
GO:0030594.MF	neurotransmitter receptor activity	0.0255524	3	3
GO:0005506.MF	iron ion binding	0.0265323	4	5
GO:0006891.BP	intra-Golgi transport	0.0265323	4	5
GO:0008320.MF	protein carrier activity	0.0265323	4	5
GO:0003925.MF	small monomeric GTPase activity	0.0276081	10	20
GO:0006886.BP	intracellular protein transport	0.0295897	26	68
GO:0008307.MF	structural constituent of muscle	0.0302564	0	10
GO:0005554.MF	molecular_function unknown	0.0314238	22	56
GO:0005975.BP	carbohydrate metabolism	0.03561	5	32
GO:0008283.BP	cell proliferation	0.0356662	15	70
GO:0006928.BP	cell motility	0.0416616	3	23
GO:0005198.MF	structural molecule activity	0.0426827	5	31
GO:0004175.MF	endopeptidase activity	0.0429527	0	9
GO:0005125.MF	cytokine activity	0.0429527	0	9
GO:0005839.CC	proteasome core complex (sensu Eukarya)	0.0429527	0	9
GO:0005509.MF	calcium ion binding	0.0430679	18	79
GO:0008372.CC	cellular_component unknown	0.0432123	29	81
GO:0005882.CC	intermediate filament	0.0435669	5	8
GO:0006357.BP	regulation of transcription from Pol II promoter	0.0443028	15	68
GO:0004867.MF	serine-type endopeptidase inhibitor activity	0.0470016	9	19
GO:0006355.BP	regulation of transcription, DNA-dependent	0.049346	81	263
GO:0007596.BP	blood coagulation	0.0494563	2	18
GO:0006457.BP	protein folding	0.0495895	6	34
GO:0007166.BP	cell surface receptor linked signal transduction	0.0495895	6	34
GO:0004263.MF	chymotrypsin activity	0.0526946	6	11
GO:0004295.MF	trypsin activity	0.0526946	6	11
GO:0005615.CC	extracellular space	0.0529422	11	52
GO:0005856.CC	cytoskeleton	0.0534357	8	41
GO:0016874.MF	ligase activity	0.05387	16	41
GO:0007165.BP	signal transduction	0.0553136	52	189
GO:0000139.CC	Golgi membrane	0.0561977	4	6
GO:0003857.MF	3-hydroxyacyl-CoA dehydrogenase activity	0.0561977	4	6
GO:0007004.BP	telomerase-dependent telomere maintenance	0.0561977	4	6
GO:0008047.MF	enzyme activator activity	0.0561977	4	6
GO:0009618.BP	response to pathogenic bacteria	0.0561977	4	6
GO:0030374.MF	ligand-dependent nuclear receptor transcription coactivator activity	0.0561977	4	6
GO:0030521.BP	androgen receptor signaling pathway	0.0561977	4	6
GO:0006955.BP	immune response	0.0582357	19	79
GO:0006091.BP	energy pathways	0.0601786	5	29
GO:0006260.BP	DNA replication	0.0603591	9	20
GO:0005515.MF	protein binding	0.0609101	65	219
GO:0015078.MF	hydrogen ion transporter activity	0.0609689	0	8
GO:0003735.MF	structural constituent of ribosome	0.0624186	2	17
GO:0016020.CC	membrane	0.0626995	28	108
GO:0016787.MF	hydrolase activity	0.0637147	53	173
GO:0003676.MF	nucleic acid binding	0.0639666	24	69
GO:0006511.BP	ubiquitin-dependent protein catabolism	0.0641636	7	36
GO:0007399.BP	neurogenesis	0.0671847	13	33
GO:0003924.MF	GTPase activity	0.0692126	5	9
GO:0008168.MF	methyltransferase activity	0.0692126	5	9
GO:0046966.MF	thyroid hormone receptor binding	0.0692126	5	9
GO:0005886.CC	plasma membrane	0.0705704	15	63
GO:0005525.MF	GTP binding	0.0710357	27	81
GO:0004872.MF	receptor activity	0.0710915	26	99
GO:0003886.MF	DNA (cytosine-5-)-methyltransferase activity	0.0721498	3	4
GO:0006406.BP	mRNA-nucleus export	0.0721498	3	4
GO:0007018.BP	microtubule-based movement	0.0721498	3	4
GO:0030574.BP	collagen catabolism	0.0721498	3	4
GO:0004871.MF	signal transducer activity	0.0738251	9	42
GO:0008624.BP	induction of apoptosis by extracellular signals	0.0756358	1	12
GO:0005070.MF	SH3/SH2 adaptor protein activity	0.075982	7	15

## Sheet: tableBRCA2vsSpor
GOterm	names	p.value	selected (x)	total (n)
GO:0005509.MF	calcium ion binding	0.00502159	37	78
GO:0006281.BP	DNA repair	0.00577115	14	23
GO:0016055.BP	Wnt receptor signaling pathway	0.00633944	0	12
GO:0000049.MF	tRNA binding	0.0138727	4	4
GO:0019992.MF	diacylglycerol binding	0.0176851	8	12
GO:0003774.MF	motor activity	0.0190354	7	10
GO:0008026.MF	ATP dependent helicase activity	0.0200568	1	14
GO:0008201.MF	heparin binding	0.0202841	11	19
GO:0005576.CC	extracellular	0.0203278	18	36
GO:0007165.BP	signal transduction	0.0218781	55	187
GO:0005737.CC	cytoplasm	0.0258906	62	157
GO:0005524.MF	ATP binding	0.026384	75	244
GO:0005488.MF	binding	0.0264894	9	15
GO:0006936.BP	muscle contraction	0.0284164	1	13
GO:0006955.BP	immune response	0.0300474	32	75
GO:0016757.MF	transferase activity, transferring glycosyl groups	0.030628	13	25
GO:0005515.MF	protein binding	0.0317131	82	217
GO:0007242.BP	intracellular signaling cascade	0.0319715	30	70
GO:0001501.BP	skeletal development	0.0343077	10	18
GO:0016787.MF	hydrolase activity	0.036041	52	171
GO:0005634.CC	nucleus	0.0370189	211	608
GO:0004896.MF	hematopoietin/interferon-class (D200-domain) cytokine receptor activity	0.0388947	6	9
GO:0005789.CC	endoplasmic reticulum membrane	0.0400154	1	12
GO:0005007.MF	fibroblast growth factor receptor activity	0.0404587	3	3
GO:0005161.MF	platelet-derived growth factor receptor binding	0.0404587	3	3
GO:0005584.CC	collagen type I	0.0404587	3	3
GO:0008147.MF	structural constituent of bone	0.0404587	3	3
GO:0008543.BP	FGF receptor signaling pathway	0.0404587	3	3
GO:0016071.BP	mRNA metabolism	0.0404587	3	3
GO:0030195.BP	negative regulation of blood coagulation	0.0404587	3	3
GO:0030337.MF	DNA polymerase processivity factor activity	0.0404587	3	3
GO:0016853.MF	isomerase activity	0.0411993	4	23
GO:0005739.CC	mitochondrion	0.0428689	45	115
GO:0007254.BP	JNK cascade	0.0455941	4	5
GO:0000287.MF	magnesium ion binding	0.0465262	12	24
GO:0005887.CC	integral to plasma membrane	0.0469086	68	184
GO:0005975.BP	carbohydrate metabolism	0.0481052	15	32
GO:0004872.MF	receptor activity	0.0507039	38	97
GO:0004674.MF	protein serine/threonine kinase activity	0.0508753	20	72
GO:0016020.CC	membrane	0.0516459	41	106
GO:0030154.BP	cell differentiation	0.0518529	2	15
GO:0004518.MF	nuclease activity	0.0523745	0	7
GO:0006306.BP	DNA methylation	0.0523745	0	7
GO:0006355.BP	regulation of transcription, DNA-dependent	0.0536229	88	260
GO:0007265.BP	RAS protein signal transduction	0.0543233	7	12
GO:0016021.CC	integral to membrane	0.0555711	84	242
GO:0005096.MF	GTPase activator activity	0.0556484	9	17
GO:0007596.BP	blood coagulation	0.0556484	9	17
GO:0016829.MF	lyase activity	0.0558579	5	25
GO:0016740.MF	transferase activity	0.0570407	79	232
GO:0003713.MF	transcription coactivator activity	0.0592241	20	47
GO:0003677.MF	DNA binding	0.0595836	57	174
GO:0003743.MF	translation initiation factor activity	0.0596775	3	18
GO:0006810.BP	transport	0.0609449	31	79
GO:0003700.MF	transcription factor activity	0.0630212	64	184
GO:0005615.CC	extracellular space	0.0638627	13	49
GO:0005667.CC	transcription factor complex	0.0639247	6	10
GO:0030529.CC	ribonucleoprotein complex	0.0639247	6	10
GO:0006397.BP	mRNA processing	0.0653822	8	15
GO:0006950.BP	response to stress	0.0653822	8	15
GO:0006468.BP	protein amino acid phosphorylation	0.0663736	43	133
GO:0004693.MF	cyclin-dependent protein kinase activity	0.0685458	2	14
GO:0005783.CC	endoplasmic reticulum	0.0690155	24	80
GO:0006366.BP	transcription from Pol II promoter	0.0691108	17	60
GO:0005525.MF	GTP binding	0.0697243	31	81
GO:0007155.BP	cell adhesion	0.0699102	28	72
GO:0007067.BP	mitosis	0.0703129	6	27
GO:0006916.BP	anti-apoptosis	0.0723299	8	33
GO:0006886.BP	intracellular protein transport	0.072624	20	68
GO:0006091.BP	energy pathways	0.0748041	13	29
GO:0005743.CC	mitochondrial inner membrane	0.0756424	5	8
GO:0003735.MF	structural constituent of ribosome	0.0758564	3	17
GO:0007267.BP	cell-cell signaling	0.0785601	15	35
GO:0005516.MF	calmodulin binding	0.0786384	10	21
GO:0006357.BP	regulation of transcription from Pol II promoter	0.079786	26	68
GO:0006270.BP	DNA replication initiation	0.0798579	0	6
GO:0006694.BP	steroid biosynthesis	0.0798579	0	6
GO:0006958.BP	complement activation, classical pathway	0.0798579	0	6
GO:0016281.CC	eukaryotic translation initiation factor 4F complex	0.0798579	0	6
GO:0003925.MF	small monomeric GTPase activity	0.0800425	4	20
GO:0003702.MF	RNA polymerase II transcription factor activity	0.0809455	18	44
GO:0003676.MF	nucleic acid binding	0.0822252	21	69
GO:0006928.BP	cell motility	0.0823269	5	23
GO:0008565.MF	protein transporter activity	0.0867875	18	60
GO:0045786.BP	negative regulation of cell cycle	0.0878995	14	33
GO:0005624.CC	membrane fraction	0.0885952	30	84
GO:0006470.BP	protein amino acid dephosphorylation	0.0888609	17	42
GO:0019867.CC	outer membrane	0.0898953	4	6
GO:0003723.MF	RNA binding	0.089938	30	85
GO:0008151.BP	cell growth and/or maintenance	0.0909141	30	87
GO:0005764.CC	lysosome	0.0910152	11	40
GO:0007605.BP	hearing	0.0914008	9	19
GO:0009653.BP	morphogenesis	0.0914008	9	19
GO:0004263.MF	chymotrypsin activity	0.0924396	6	11
GO:0004295.MF	trypsin activity	0.0924396	6	11
GO:0008305.CC	integrin complex	0.0924396	6	11
GO:0008624.BP	induction of apoptosis by extracellular signals	0.0924396	6	11
GO:0016192.BP	vesicle-mediated transport	0.0924396	6	11
GO:0008283.BP	cell proliferation	0.0924614	25	68
GO:0008152.BP	metabolism	0.093928	20	52
