# Supplementary material for: Dissecting systems-wide data using mixture models: application to identify affected cellular processes
Source: BMC Bioinformatics. 2005 Jul 14;6:177. doi: 10.1186/1471-2105-6-177 (PMC1189081; doi:10.1186/1471-2105-6-177)
Supplement: Additional File 2 — Supplementary tables 5–8. Gene sets enriched in the comparisons among familial (BRCA1 and BRCA2 mutation positive) and sporadic tumors, controling the Benjamini-Hochberg FDR at α = 0.2. [file 1471-2105-6-177-S2.xls]

## Sheet: tableBRCA1&2vsSpor
GOterm	names	p.value	selected (x)	total (n)
GO:0005634.CC	nucleus	0.808457	0	607
GO:0006355.BP	regulation of transcription, DNA-dependent	0.917955	0	260
GO:0005524.MF	ATP binding	0.923004	0	244
GO:0016021.CC	integral to membrane	0.923951	0	241
GO:0016740.MF	transferase activity	0.926791	0	232
GO:0005515.MF	protein binding	0.93184	0	216
GO:0007165.BP	signal transduction	0.940991	0	187
GO:0003700.MF	transcription factor activity	0.941938	0	184
GO:0005887.CC	integral to plasma membrane	0.942884	0	181
GO:0003677.MF	DNA binding	0.945093	0	174
GO:0016787.MF	hydrolase activity	0.94604	0	171
GO:0005737.CC	cytoplasm	0.950458	0	157
GO:0006468.BP	protein amino acid phosphorylation	0.958031	0	133
GO:0005739.CC	mitochondrion	0.963711	0	115
GO:0016020.CC	membrane	0.966551	0	106
GO:0004872.MF	receptor activity	0.969391	0	97
GO:0008151.BP	cell growth and/or maintenance	0.972547	0	87
GO:0003723.MF	RNA binding	0.973178	0	85
GO:0005624.CC	membrane fraction	0.973493	0	84
GO:0005525.MF	GTP binding	0.97444	0	81
GO:0008372.CC	cellular_component unknown	0.97444	0	81
GO:0005783.CC	endoplasmic reticulum	0.974755	0	80
GO:0005509.MF	calcium ion binding	0.975387	0	78
GO:0006810.BP	transport	0.975387	0	78
GO:0006955.BP	immune response	0.976649	0	74
GO:0000074.BP	regulation of cell cycle	0.97728	0	72
GO:0004674.MF	protein serine/threonine kinase activity	0.97728	0	72
GO:0007155.BP	cell adhesion	0.97728	0	72
GO:0005622.CC	intracellular	0.977911	0	70
GO:0007242.BP	intracellular signaling cascade	0.977911	0	70
GO:0016491.MF	oxidoreductase activity	0.977911	0	70
GO:0003676.MF	nucleic acid binding	0.978227	0	69
GO:0006357.BP	regulation of transcription from Pol II promoter	0.978542	0	68
GO:0006886.BP	intracellular protein transport	0.978542	0	68
GO:0008283.BP	cell proliferation	0.978542	0	68
GO:0005886.CC	plasma membrane	0.980435	0	62
GO:0006915.BP	apoptosis	0.980435	0	62
GO:0006508.BP	proteolysis and peptidolysis	0.980751	0	61
GO:0006366.BP	transcription from Pol II promoter	0.981067	0	60
GO:0008270.MF	zinc ion binding	0.981067	0	60
GO:0008565.MF	protein transporter activity	0.981382	0	59
GO:0007049.BP	cell cycle	0.981698	0	58
GO:0007275.BP	development	0.981698	0	58
GO:0000004.BP	biological_process unknown	0.982013	0	57
GO:0005794.CC	Golgi apparatus	0.982329	0	56
GO:0005554.MF	molecular_function unknown	0.982644	0	55
GO:0008152.BP	metabolism	0.983591	0	52
GO:0005625.CC	soluble fraction	0.984222	0	50
GO:0005615.CC	extracellular space	0.984538	0	49
GO:0003713.MF	transcription coactivator activity	0.985169	0	47
GO:0007264.BP	small GTPase mediated signal transduction	0.985169	0	47
GO:0000910.BP	cytokinesis	0.985484	0	46
GO:0006412.BP	protein biosynthesis	0.985484	0	46
GO:0006118.BP	electron transport	0.9858	0	45
GO:0003702.MF	RNA polymerase II transcription factor activity	0.986115	0	44
GO:0006470.BP	protein amino acid dephosphorylation	0.986747	0	42
GO:0004871.MF	signal transducer activity	0.987062	0	41
GO:0016874.MF	ligase activity	0.987062	0	41
GO:0005856.CC	cytoskeleton	0.987378	0	40
GO:0005215.MF	transporter activity	0.987693	0	39
GO:0005764.CC	lysosome	0.987693	0	39
GO:0005829.CC	cytosol	0.987693	0	39
GO:0008285.BP	negative regulation of cell proliferation	0.987693	0	39
GO:0005576.CC	extracellular	0.98864	0	36
GO:0006511.BP	ubiquitin-dependent protein catabolism	0.98864	0	36
GO:0003779.MF	actin binding	0.988956	0	35
GO:0007267.BP	cell-cell signaling	0.988956	0	35
GO:0005489.MF	electron transporter activity	0.989271	0	34
GO:0006457.BP	protein folding	0.989271	0	34
GO:0006916.BP	anti-apoptosis	0.989587	0	33
GO:0007166.BP	cell surface receptor linked signal transduction	0.989587	0	33
GO:0045786.BP	negative regulation of cell cycle	0.989587	0	33
GO:0004713.MF	protein-tyrosine kinase activity	0.989902	0	32
GO:0005975.BP	carbohydrate metabolism	0.989902	0	32
GO:0007399.BP	neurogenesis	0.989902	0	32
GO:0005198.MF	structural molecule activity	0.990218	0	31
GO:0006350.BP	transcription	0.990218	0	31
GO:0008380.BP	RNA splicing	0.990218	0	31
GO:0000398.BP	nuclear mRNA splicing, via spliceosome	0.990849	0	29
GO:0005578.CC	extracellular matrix	0.990849	0	29
GO:0006091.BP	energy pathways	0.990849	0	29
GO:0008248.MF	pre-mRNA splicing factor activity	0.991164	0	28
GO:0008284.BP	positive regulation of cell proliferation	0.991164	0	28
GO:0006461.BP	protein complex assembly	0.99148	0	27
GO:0006917.BP	induction of apoptosis	0.99148	0	27
GO:0007067.BP	mitosis	0.99148	0	27
GO:0016301.MF	kinase activity	0.991796	0	26
GO:0016563.MF	transcriptional activator activity	0.992111	0	25
GO:0016757.MF	transferase activity, transferring glycosyl groups	0.992111	0	25
GO:0016829.MF	lyase activity	0.992111	0	25
GO:0000122.BP	negative regulation of transcription from Pol II promoter	0.992427	0	24
GO:0000287.MF	magnesium ion binding	0.992427	0	24
GO:0003714.MF	transcription corepressor activity	0.992427	0	24
GO:0003754.MF	chaperone activity	0.992427	0	24
GO:0006281.BP	DNA repair	0.992742	0	23
GO:0006928.BP	cell motility	0.992742	0	23
GO:0016853.MF	isomerase activity	0.993058	0	22
GO:0005516.MF	calmodulin binding	0.993373	0	21
GO:0006512.BP	ubiquitin cycle	0.993373	0	21
GO:0006954.BP	inflammatory response	0.993373	0	21

## Sheet: tableBRCA1vsBRCA2
GOterm	names	p.value	selected (x)	total (n)
GO:0006260.BP	DNA replication	2.14092e-06	12	20
GO:0007049.BP	cell cycle	0.000155215	19	58
GO:0003690.MF	double-stranded DNA binding	0.000285367	5	6
GO:0008565.MF	protein transporter activity	0.00113083	1	59
GO:0003677.MF	DNA binding	0.00139574	38	174
GO:0005660.CC	delta-DNA polymerase cofactor complex	0.00169517	4	5
GO:0005634.CC	nucleus	0.00182878	106	607
GO:0005070.MF	SH3/SH2 adaptor protein activity	0.00209021	7	15
GO:0007050.BP	cell cycle arrest	0.00209021	7	15
GO:0030337.MF	DNA polymerase processivity factor activity	0.00280643	3	3
GO:0000082.BP	G1/S transition of mitotic cell cycle	0.00381094	5	9
GO:0016740.MF	transferase activity	0.00754015	44	232
GO:0004004.MF	ATP dependent RNA helicase activity	0.00876997	4	7
GO:0016787.MF	hydrolase activity	0.00983579	15	171
GO:0005524.MF	ATP binding	0.0104776	45	244
GO:0006470.BP	protein amino acid dephosphorylation	0.0111543	1	42
GO:0005515.MF	protein binding	0.0131884	40	216
GO:0000910.BP	cytokinesis	0.0135189	12	46
GO:0006508.BP	proteolysis and peptidolysis	0.0142137	3	61
GO:0006886.BP	intracellular protein transport	0.0182417	4	68
GO:0003697.MF	single-stranded DNA binding	0.018251	6	17
GO:0006468.BP	protein amino acid phosphorylation	0.019281	26	133
GO:0000279.BP	M phase	0.0199344	2	2
GO:0005487.MF	nucleocytoplasmic transporter activity	0.0199344	2	2
GO:0007093.BP	mitotic checkpoint	0.0199344	2	2
GO:0008034.MF	lipoprotein binding	0.0199344	2	2
GO:0008584.BP	male gonad development	0.0199344	2	2
GO:0000074.BP	regulation of cell cycle	0.0199606	16	72
GO:0006298.BP	mismatch repair	0.0207306	3	5
GO:0003684.MF	damaged DNA binding	0.0233291	4	9
GO:0008168.MF	methyltransferase activity	0.0233291	4	9
GO:0009611.BP	response to wounding	0.0233291	4	9
GO:0046966.MF	thyroid hormone receptor binding	0.0233291	4	9
GO:0008283.BP	cell proliferation	0.0241759	15	68
GO:0003700.MF	transcription factor activity	0.0266292	33	184
GO:0000398.BP	nuclear mRNA splicing, via spliceosome	0.0275254	8	29
GO:0004693.MF	cyclin-dependent protein kinase activity	0.0284463	5	14
GO:0005783.CC	endoplasmic reticulum	0.0294853	6	80
GO:0008201.MF	heparin binding	0.0295786	6	19
GO:0009653.BP	morphogenesis	0.0295786	6	19
GO:0016021.CC	integral to membrane	0.0304423	27	242
GO:0007186.BP	G-protein coupled receptor protein signaling pathway	0.034594	0	22
GO:0006301.BP	postreplication repair	0.0356317	3	6
GO:0006355.BP	regulation of transcription, DNA-dependent	0.0364915	43	260
GO:0006357.BP	regulation of transcription from Pol II promoter	0.0412989	14	68
GO:0008305.CC	integrin complex	0.0451387	4	11
GO:0008624.BP	induction of apoptosis by extracellular signals	0.0451387	4	11
GO:0007165.BP	signal transduction	0.045416	21	187
GO:0005856.CC	cytoskeleton	0.0469552	2	40
GO:0007517.BP	muscle development	0.0470191	0	20
GO:0004527.MF	exonuclease activity	0.051384	2	3
GO:0004869.MF	cysteine protease inhibitor activity	0.051384	2	3
GO:0005007.MF	fibroblast growth factor receptor activity	0.051384	2	3
GO:0005093.MF	RAB GDP-dissociation inhibitor activity	0.051384	2	3
GO:0005161.MF	platelet-derived growth factor receptor binding	0.051384	2	3
GO:0005662.CC	DNA replication factor A complex	0.051384	2	3
GO:0005869.CC	dynactin complex	0.051384	2	3
GO:0006700.BP	C21-steroid hormone biosynthesis	0.051384	2	3
GO:0006974.BP	response to DNA damage stimulus	0.051384	2	3
GO:0008219.BP	cell death	0.051384	2	3
GO:0008543.BP	FGF receptor signaling pathway	0.051384	2	3
GO:0008629.BP	induction of apoptosis by intracellular signals	0.051384	2	3
GO:0042493.BP	response to drug	0.051384	2	3
GO:0005794.CC	Golgi apparatus	0.0522959	4	56
GO:0000776.CC	kinetochore	0.0535855	3	7
GO:0006879.BP	iron ion homeostasis	0.0535855	3	7
GO:0006457.BP	protein folding	0.0547196	8	34
GO:0004674.MF	protein serine/threonine kinase activity	0.0547851	14	72
GO:0007264.BP	small GTPase mediated signal transduction	0.0553621	3	47
GO:0005887.CC	integral to plasma membrane	0.0555074	21	181
GO:0005681.CC	spliceosome complex	0.0581917	4	12
GO:0006281.BP	DNA repair	0.060103	6	23
GO:0016020.CC	membrane	0.0640736	11	106
GO:0003754.MF	chaperone activity	0.068882	6	24
GO:0004672.MF	protein kinase activity	0.072237	4	13
GO:0004707.MF	MAP kinase activity	0.0736746	3	8
GO:0005905.CC	coated pit	0.0736746	3	8
GO:0006635.BP	fatty acid beta-oxidation	0.0736746	3	8
GO:0016568.BP	chromatin modification	0.0736746	3	8
GO:0003928.MF	RAB small monomeric GTPase activity	0.0744753	0	17
GO:0005509.MF	calcium ion binding	0.0758238	14	78
GO:0003779.MF	actin binding	0.0771916	2	35
GO:0008151.BP	cell growth and/or maintenance	0.0816961	15	87
GO:0005737.CC	cytoplasm	0.0828937	24	157
GO:0030145.MF	manganese ion binding	0.0868053	0	16
GO:0006810.BP	transport	0.0868429	8	78
GO:0007160.BP	cell-matrix adhesion	0.0869086	4	14
GO:0003886.MF	DNA (cytosine-5-)-methyltransferase activity	0.0882955	2	4
GO:0005744.CC	mitochondrial inner membrane presequence translocase complex	0.0882955	2	4
GO:0005884.CC	actin filament	0.0882955	2	4
GO:0008094.MF	DNA dependent ATPase activity	0.0882955	2	4
GO:0015031.BP	protein transport	0.0882955	2	4
GO:0015450.MF	protein translocase activity	0.0882955	2	4
GO:0006366.BP	transcription from Pol II promoter	0.0884026	11	60
GO:0005615.CC	extracellular space	0.0884185	4	49
GO:0005624.CC	membrane fraction	0.0901594	9	84
GO:0016491.MF	oxidoreductase activity	0.0912683	7	70
GO:0007166.BP	cell surface receptor linked signal transduction	0.0915862	7	33
GO:0045786.BP	negative regulation of cell cycle	0.0915862	7	33
GO:0019866.CC	inner membrane	0.0949591	3	9

## Sheet: tableBRCA1vsSpor
GOterm	names	p.value	selected (x)	total (n)
GO:0000077.BP	DNA damage response, signal transduction resulting in cell cycle arrest	0.00592639	1	1
GO:0000794.CC	condensed nuclear chromosome	0.00592639	1	1
GO:0004756.MF	selenide, water dikinase activity	0.00592639	1	1
GO:0005041.MF	low-density lipoprotein receptor activity	0.00592639	1	1
GO:0007613.BP	memory	0.00592639	1	1
GO:0016226.BP	iron-sulfur cluster assembly	0.00592639	1	1
GO:0016263.MF	glycoprotein-N-acetylgalactosamine 3-beta-galactosyltransferase activity	0.00592639	1	1
GO:0008248.MF	pre-mRNA splicing factor activity	0.0109501	2	28
GO:0000398.BP	nuclear mRNA splicing, via spliceosome	0.0116983	2	29
GO:0007276.BP	gametogenesis	0.0117862	1	2
GO:0006974.BP	response to DNA damage stimulus	0.01758	1	3
GO:0017114.MF	wide-spectrum protease inhibitor activity	0.01758	1	3
GO:0007131.BP	meiotic recombination	0.0233083	1	4
GO:0005506.MF	iron ion binding	0.0289715	1	5
GO:0008320.MF	protein carrier activity	0.0289715	1	5
GO:0005319.MF	lipid transporter activity	0.0455766	1	8
GO:0005905.CC	coated pit	0.0455766	1	8
GO:0006886.BP	intracellular protein transport	0.0531773	2	68
GO:0008203.BP	cholesterol metabolism	0.0563312	1	10
GO:0006897.BP	endocytosis	0.066838	1	12
GO:0008372.CC	cellular_component unknown	0.0704676	2	81
GO:0006869.BP	lipid transport	0.0719998	1	13
GO:0003723.MF	RNA binding	0.0759683	2	85
GO:0005070.MF	SH3/SH2 adaptor protein activity	0.0821425	1	15
GO:0006464.BP	protein modification	0.0871244	1	16
GO:0003743.MF	translation initiation factor activity	0.0969118	1	18
GO:0004867.MF	serine-type endopeptidase inhibitor activity	0.101718	1	19
GO:0000079.BP	regulation of CDK activity	0.106467	1	20
GO:0016757.MF	transferase activity, transferring glycosyl groups	0.129364	1	25
GO:0008380.BP	RNA splicing	0.155038	1	31
GO:0007399.BP	neurogenesis	0.163174	1	33
GO:0008285.BP	negative regulation of cell proliferation	0.186366	1	39
GO:0006355.BP	regulation of transcription, DNA-dependent	0.195718	0	263
GO:0006412.BP	protein biosynthesis	0.21121	1	46
GO:0007165.BP	signal transduction	0.212171	2	189
GO:0005634.CC	nucleus	0.228474	3	610
GO:0005554.MF	molecular_function unknown	0.242829	1	56
GO:0000004.BP	biological_process unknown	0.248635	1	58
GO:0007049.BP	cell cycle	0.248635	1	58
GO:0016740.MF	transferase activity	0.251276	2	233
GO:0005515.MF	protein binding	0.259691	0	219
GO:0005524.MF	ATP binding	0.259996	2	246
GO:0004674.MF	protein serine/threonine kinase activity	0.284792	1	72
GO:0005509.MF	calcium ion binding	0.30012	1	79
GO:0005525.MF	GTP binding	0.304185	1	81
GO:0005887.CC	integral to plasma membrane	0.314172	0	189
GO:0003700.MF	transcription factor activity	0.320179	0	186
GO:0004872.MF	receptor activity	0.334971	1	99
GO:0003677.MF	DNA binding	0.343149	0	175
GO:0016020.CC	membrane	0.346782	1	108
GO:0016787.MF	hydrolase activity	0.34749	0	173
GO:0016021.CC	integral to membrane	0.348417	1	244
GO:0005739.CC	mitochondrion	0.354485	1	115
GO:0006468.BP	protein amino acid phosphorylation	0.370125	1	135
GO:0005737.CC	cytoplasm	0.379364	0	159
GO:0008151.BP	cell growth and/or maintenance	0.584828	0	89
GO:0005624.CC	membrane fraction	0.599296	0	85
GO:0005783.CC	endoplasmic reticulum	0.617858	0	80
GO:0006810.BP	transport	0.617858	0	80
GO:0006955.BP	immune response	0.621635	0	79
GO:0007155.BP	cell adhesion	0.640851	0	74
GO:0000074.BP	regulation of cell cycle	0.648694	0	72
GO:0007242.BP	intracellular signaling cascade	0.652649	0	71
GO:0005622.CC	intracellular	0.656628	0	70
GO:0008283.BP	cell proliferation	0.656628	0	70
GO:0016491.MF	oxidoreductase activity	0.656628	0	70
GO:0003676.MF	nucleic acid binding	0.660629	0	69
GO:0006357.BP	regulation of transcription from Pol II promoter	0.664653	0	68
GO:0005886.CC	plasma membrane	0.685126	0	63
GO:0006508.BP	proteolysis and peptidolysis	0.689291	0	62
GO:0006915.BP	apoptosis	0.689291	0	62
GO:0006366.BP	transcription from Pol II promoter	0.693481	0	61
GO:0008270.MF	zinc ion binding	0.693481	0	61
GO:0007275.BP	development	0.701932	0	59
GO:0008565.MF	protein transporter activity	0.701932	0	59
GO:0005794.CC	Golgi apparatus	0.714793	0	56
GO:0005615.CC	extracellular space	0.732288	0	52
GO:0008152.BP	metabolism	0.732288	0	52
GO:0005625.CC	soluble fraction	0.741187	0	50
GO:0003713.MF	transcription coactivator activity	0.754727	0	47
GO:0007264.BP	small GTPase mediated signal transduction	0.754727	0	47
GO:0000910.BP	cytokinesis	0.759293	0	46
GO:0006118.BP	electron transport	0.763884	0	45
GO:0003702.MF	RNA polymerase II transcription factor activity	0.768502	0	44
GO:0004871.MF	signal transducer activity	0.777817	0	42
GO:0005764.CC	lysosome	0.777817	0	42
GO:0006470.BP	protein amino acid dephosphorylation	0.777817	0	42
GO:0005856.CC	cytoskeleton	0.782515	0	41
GO:0016874.MF	ligase activity	0.782515	0	41
GO:0005829.CC	cytosol	0.787239	0	40
GO:0005215.MF	transporter activity	0.791991	0	39
GO:0003779.MF	actin binding	0.806408	0	36
GO:0005576.CC	extracellular	0.806408	0	36
GO:0006511.BP	ubiquitin-dependent protein catabolism	0.806408	0	36
GO:0007267.BP	cell-cell signaling	0.806408	0	36
GO:0005489.MF	electron transporter activity	0.816158	0	34
GO:0006457.BP	protein folding	0.816158	0	34
GO:0006916.BP	anti-apoptosis	0.816158	0	34
GO:0007166.BP	cell surface receptor linked signal transduction	0.816158	0	34
GO:0004713.MF	protein-tyrosine kinase activity	0.821075	0	33
GO:0045786.BP	negative regulation of cell cycle	0.821075	0	33
GO:0005975.BP	carbohydrate metabolism	0.826019	0	32
GO:0005198.MF	structural molecule activity	0.830992	0	31
GO:0005578.CC	extracellular matrix	0.830992	0	31
GO:0006350.BP	transcription	0.830992	0	31
GO:0006091.BP	energy pathways	0.841023	0	29
GO:0006461.BP	protein complex assembly	0.846082	0	28
GO:0008284.BP	positive regulation of cell proliferation	0.846082	0	28
GO:0006917.BP	induction of apoptosis	0.851169	0	27
GO:0007067.BP	mitosis	0.851169	0	27
GO:0016301.MF	kinase activity	0.856285	0	26
GO:0003754.MF	chaperone activity	0.86143	0	25
GO:0016563.MF	transcriptional activator activity	0.86143	0	25
GO:0016829.MF	lyase activity	0.86143	0	25
GO:0000122.BP	negative regulation of transcription from Pol II promoter	0.866605	0	24
GO:0000287.MF	magnesium ion binding	0.866605	0	24
GO:0003714.MF	transcription corepressor activity	0.866605	0	24
GO:0005516.MF	calmodulin binding	0.871809	0	23
GO:0006281.BP	DNA repair	0.871809	0	23
GO:0006928.BP	cell motility	0.871809	0	23
GO:0006954.BP	inflammatory response	0.877042	0	22
GO:0016853.MF	isomerase activity	0.877042	0	22
GO:0006512.BP	ubiquitin cycle	0.882306	0	21
GO:0007186.BP	G-protein coupled receptor protein signaling pathway	0.882306	0	21
GO:0016251.MF	general RNA polymerase II transcription factor activity	0.882306	0	21
GO:0042981.BP	regulation of apoptosis	0.882306	0	21
GO:0003925.MF	small monomeric GTPase activity	0.887599	0	20
GO:0004842.MF	ubiquitin-protein ligase activity	0.887599	0	20
GO:0004888.MF	transmembrane receptor activity	0.887599	0	20
GO:0005200.MF	structural constituent of cytoskeleton	0.887599	0	20
GO:0006260.BP	DNA replication	0.887599	0	20
GO:0007169.BP	transmembrane receptor protein tyrosine kinase signaling pathway	0.887599	0	20
GO:0007517.BP	muscle development	0.887599	0	20
GO:0007605.BP	hearing	0.892922	0	19
GO:0008201.MF	heparin binding	0.892922	0	19
GO:0009653.BP	morphogenesis	0.892922	0	19
GO:0001501.BP	skeletal development	0.898276	0	18
GO:0005096.MF	GTPase activator activity	0.898276	0	18
GO:0005792.CC	microsome	0.898276	0	18
GO:0007596.BP	blood coagulation	0.898276	0	18
GO:0000166.MF	nucleotide binding	0.90366	0	17
GO:0003697.MF	single-stranded DNA binding	0.90366	0	17
GO:0003712.MF	transcription cofactor activity	0.90366	0	17
GO:0003735.MF	structural constituent of ribosome	0.90366	0	17
GO:0003928.MF	RAB small monomeric GTPase activity	0.90366	0	17
GO:0006334.BP	nucleosome assembly	0.90366	0	17
GO:0006367.BP	transcription initiation from Pol II promoter	0.90366	0	17
GO:0007001.BP	chromosome organization and biogenesis (sensu Eukarya)	0.90366	0	17
GO:0000785.CC	chromatin	0.909075	0	16
GO:0003824.MF	catalytic activity	0.909075	0	16
GO:0004840.MF	ubiquitin conjugating enzyme activity	0.909075	0	16
GO:0005759.CC	mitochondrial matrix	0.909075	0	16
GO:0005777.CC	peroxisome	0.909075	0	16
GO:0006096.BP	glycolysis	0.909075	0	16
GO:0008415.MF	acyltransferase activity	0.909075	0	16
GO:0015629.CC	actin cytoskeleton	0.909075	0	16
GO:0030145.MF	manganese ion binding	0.909075	0	16
GO:0005488.MF	binding	0.91452	0	15
GO:0005643.CC	nuclear pore	0.91452	0	15
GO:0006397.BP	mRNA processing	0.91452	0	15
GO:0006950.BP	response to stress	0.91452	0	15
GO:0006952.BP	defense response	0.91452	0	15
GO:0007050.BP	cell cycle arrest	0.91452	0	15
GO:0007156.BP	homophilic cell adhesion	0.91452	0	15
GO:0007229.BP	integrin-mediated signaling pathway	0.91452	0	15
GO:0007268.BP	synaptic transmission	0.91452	0	15
GO:0007601.BP	vision	0.91452	0	15
GO:0030154.BP	cell differentiation	0.91452	0	15
GO:0000786.CC	nucleosome	0.919996	0	14
GO:0003707.MF	steroid hormone receptor activity	0.919996	0	14
GO:0004672.MF	protein kinase activity	0.919996	0	14
GO:0004693.MF	cyclin-dependent protein kinase activity	0.919996	0	14
GO:0004721.MF	phosphoprotein phosphatase activity	0.919996	0	14
GO:0006289.BP	nucleotide-excision repair	0.919996	0	14
GO:0006631.BP	fatty acid metabolism	0.919996	0	14
GO:0007160.BP	cell-matrix adhesion	0.919996	0	14
GO:0008026.MF	ATP dependent helicase activity	0.919996	0	14
GO:0008083.MF	growth factor activity	0.919996	0	14
GO:0008233.MF	peptidase activity	0.919996	0	14
GO:0008544.BP	epidermal differentiation	0.919996	0	14
GO:0005102.MF	receptor binding	0.925503	0	13
GO:0005201.MF	extracellular matrix structural constituent	0.925503	0	13
GO:0005654.CC	nucleoplasm	0.925503	0	13
GO:0006629.BP	lipid metabolism	0.925503	0	13
GO:0006813.BP	potassium ion transport	0.925503	0	13
GO:0006936.BP	muscle contraction	0.925503	0	13
GO:0008134.MF	transcription factor binding	0.925503	0	13
GO:0009887.BP	organogenesis	0.925503	0	13
GO:0000159.CC	protein phosphatase type 2A complex	0.931042	0	12
GO:0001558.BP	regulation of cell growth	0.931042	0	12
GO:0003773.MF	heat shock protein activity	0.931042	0	12
GO:0004197.MF	cysteine-type endopeptidase activity	0.931042	0	12
GO:0005216.MF	ion channel activity	0.931042	0	12
GO:0005529.MF	sugar binding	0.931042	0	12
GO:0005681.CC	spliceosome complex	0.931042	0	12
GO:0005694.CC	chromosome	0.931042	0	12
GO:0005768.CC	endosome	0.931042	0	12
GO:0005789.CC	endoplasmic reticulum membrane	0.931042	0	12
GO:0006486.BP	protein amino acid glycosylation	0.931042	0	12
GO:0006811.BP	ion transport	0.931042	0	12
GO:0006812.BP	cation transport	0.931042	0	12
GO:0007157.BP	heterophilic cell adhesion	0.931042	0	12
GO:0007243.BP	protein kinase cascade	0.931042	0	12
GO:0007265.BP	RAS protein signal transduction	0.931042	0	12
GO:0008624.BP	induction of apoptosis by extracellular signals	0.931042	0	12
GO:0009306.BP	protein secretion	0.931042	0	12
GO:0015992.BP	proton transport	0.931042	0	12
GO:0016055.BP	Wnt receptor signaling pathway	0.931042	0	12
GO:0019735.BP	antimicrobial humoral response (sensu Vertebrata)	0.931042	0	12
GO:0019992.MF	diacylglycerol binding	0.931042	0	12
GO:0003899.MF	DNA-directed RNA polymerase activity	0.936611	0	11
GO:0003927.MF	heterotrimeric G-protein GTPase activity	0.936611	0	11
GO:0004221.MF	ubiquitin thiolesterase activity	0.936611	0	11
GO:0004263.MF	chymotrypsin activity	0.936611	0	11
GO:0004295.MF	trypsin activity	0.936611	0	11
GO:0005085.MF	guanyl-nucleotide exchange factor activity	0.936611	0	11
GO:0006935.BP	chemotaxis	0.936611	0	11
GO:0008305.CC	integrin complex	0.936611	0	11
GO:0008601.MF	protein phosphatase type 2A regulator activity	0.936611	0	11
GO:0016192.BP	vesicle-mediated transport	0.936611	0	11
GO:0016798.MF	hydrolase activity, acting on glycosyl bonds	0.936611	0	11
GO:0003725.MF	double-stranded RNA binding	0.942213	0	10
GO:0003774.MF	motor activity	0.942213	0	10
GO:0004725.MF	protein-tyrosine-phosphatase activity	0.942213	0	10
GO:0005057.MF	receptor signaling protein activity	0.942213	0	10
GO:0005667.CC	transcription factor complex	0.942213	0	10
GO:0005834.CC	heterotrimeric G-protein complex	0.942213	0	10
GO:0005840.CC	ribosome	0.942213	0	10
GO:0006275.BP	regulation of DNA replication	0.942213	0	10
GO:0006396.BP	RNA processing	0.942213	0	10
GO:0006445.BP	regulation of translation	0.942213	0	10
GO:0006520.BP	amino acid metabolism	0.942213	0	10
GO:0006606.BP	protein-nucleus import	0.942213	0	10
GO:0006814.BP	sodium ion transport	0.942213	0	10
GO:0006816.BP	calcium ion transport	0.942213	0	10
GO:0006888.BP	ER to Golgi transport	0.942213	0	10
GO:0006968.BP	cellular defense response	0.942213	0	10
GO:0007179.BP	transforming growth factor beta receptor signaling pathway	0.942213	0	10
GO:0007266.BP	Rho protein signal transduction	0.942213	0	10
GO:0007417.BP	central nervous system development	0.942213	0	10
GO:0008307.MF	structural constituent of muscle	0.942213	0	10
GO:0015630.CC	microtubule cytoskeleton	0.942213	0	10
GO:0030308.BP	negative regulation of cell growth	0.942213	0	10
GO:0030529.CC	ribonucleoprotein complex	0.942213	0	10
GO:0046872.MF	metal ion binding	0.942213	0	10
GO:0000082.BP	G1/S transition of mitotic cell cycle	0.947846	0	9
GO:0001584.MF	rhodopsin-like receptor activity	0.947846	0	9
GO:0003684.MF	damaged DNA binding	0.947846	0	9
GO:0003924.MF	GTPase activity	0.947846	0	9
GO:0004175.MF	endopeptidase activity	0.947846	0	9
GO:0004896.MF	hematopoietin/interferon-class (D200-domain) cytokine receptor activity	0.947846	0	9
GO:0005003.MF	ephrin receptor activity	0.947846	0	9
GO:0005125.MF	cytokine activity	0.947846	0	9
GO:0005839.CC	proteasome core complex (sensu Eukarya)	0.947846	0	9
GO:0005875.CC	microtubule associated complex	0.947846	0	9
GO:0006139.BP	nucleobase, nucleoside, nucleotide and nucleic acid metabolism	0.947846	0	9
GO:0006310.BP	DNA recombination	0.947846	0	9
GO:0008168.MF	methyltransferase activity	0.947846	0	9
GO:0009611.BP	response to wounding	0.947846	0	9
GO:0016049.BP	cell growth	0.947846	0	9
GO:0019866.CC	inner membrane	0.947846	0	9
GO:0046821.CC	extrachromosomal DNA	0.947846	0	9
GO:0046966.MF	thyroid hormone receptor binding	0.947846	0	9
GO:0004003.MF	ATP dependent DNA helicase activity	0.953511	0	8
GO:0004009.MF	ATP-binding cassette (ABC) transporter activity	0.953511	0	8
GO:0004222.MF	metalloendopeptidase activity	0.953511	0	8
GO:0004707.MF	MAP kinase activity	0.953511	0	8
GO:0004714.MF	transmembrane receptor protein tyrosine kinase activity	0.953511	0	8
GO:0005669.CC	transcription factor TFIID complex	0.953511	0	8
GO:0005730.CC	nucleolus	0.953511	0	8
GO:0005743.CC	mitochondrial inner membrane	0.953511	0	8
GO:0005882.CC	intermediate filament	0.953511	0	8
GO:0006259.BP	DNA metabolism	0.953511	0	8
GO:0006633.BP	fatty acid biosynthesis	0.953511	0	8
GO:0006635.BP	fatty acid beta-oxidation	0.953511	0	8
GO:0007259.BP	JAK-STAT cascade	0.953511	0	8
GO:0008076.CC	voltage-gated potassium channel complex	0.953511	0	8
GO:0008289.MF	lipid binding	0.953511	0	8
GO:0015078.MF	hydrogen ion transporter activity	0.953511	0	8
GO:0016337.BP	cell-cell adhesion	0.953511	0	8
GO:0016564.MF	transcriptional repressor activity	0.953511	0	8
GO:0016568.BP	chromatin modification	0.953511	0	8
GO:0030036.BP	actin cytoskeleton organization and biogenesis	0.953511	0	8
GO:0030155.BP	regulation of cell adhesion	0.953511	0	8
GO:0030693.MF	caspase activity	0.953511	0	8
GO:0045449.BP	regulation of transcription	0.953511	0	8
GO:0045595.BP	regulation of cell differentiation	0.953511	0	8
GO:0000339.MF	RNA cap binding	0.959208	0	7
GO:0000776.CC	kinetochore	0.959208	0	7
GO:0003682.MF	chromatin binding	0.959208	0	7
GO:0004004.MF	ATP dependent RNA helicase activity	0.959208	0	7
GO:0004518.MF	nuclease activity	0.959208	0	7
GO:0004726.MF	non-membrane spanning protein tyrosine phosphatase activity	0.959208	0	7
GO:0005001.MF	transmembrane receptor protein tyrosine phosphatase activity	0.959208	0	7
GO:0005249.MF	voltage-gated potassium channel activity	0.959208	0	7
GO:0005665.CC	DNA-directed RNA polymerase II, core complex	0.959208	0	7
GO:0005741.CC	mitochondrial outer membrane	0.959208	0	7
GO:0005911.CC	intercellular junction	0.959208	0	7
GO:0005977.BP	glycogen metabolism	0.959208	0	7
GO:0006306.BP	DNA methylation	0.959208	0	7
GO:0006333.BP	chromatin assembly/disassembly	0.959208	0	7
GO:0006446.BP	regulation of translational initiation	0.959208	0	7
GO:0006879.BP	iron ion homeostasis	0.959208	0	7
GO:0006958.BP	complement activation, classical pathway	0.959208	0	7
GO:0006979.BP	response to oxidative stress	0.959208	0	7
GO:0007283.BP	spermatogenesis	0.959208	0	7
GO:0007565.BP	pregnancy	0.959208	0	7
GO:0008757.MF	S-adenosylmethionine-dependent methyltransferase activity	0.959208	0	7
GO:0009058.BP	biosynthesis	0.959208	0	7
GO:0010033.BP	response to organic substance	0.959208	0	7
GO:0015293.MF	symporter activity	0.959208	0	7
GO:0016459.CC	myosin	0.959208	0	7
GO:0042110.BP	T-cell activation	0.959208	0	7
GO:0046982.MF	protein heterodimerization activity	0.959208	0	7
GO:0000075.BP	cell cycle checkpoint	0.964937	0	6
GO:0000119.CC	mediator complex	0.964937	0	6
GO:0000139.CC	Golgi membrane	0.964937	0	6
GO:0000188.BP	inactivation of MAPK	0.964937	0	6
GO:0003690.MF	double-stranded DNA binding	0.964937	0	6
GO:0003704.MF	specific RNA polymerase II transcription factor activity	0.964937	0	6
GO:0003857.MF	3-hydroxyacyl-CoA dehydrogenase activity	0.964937	0	6
GO:0003931.MF	Rho small monomeric GTPase activity	0.964937	0	6
GO:0004386.MF	helicase activity	0.964937	0	6
GO:0004601.MF	peroxidase activity	0.964937	0	6
GO:0005351.MF	sugar porter activity	0.964937	0	6
GO:0005518.MF	collagen binding	0.964937	0	6
GO:0005520.MF	insulin-like growth factor binding	0.964937	0	6
GO:0005604.CC	basement membrane	0.964937	0	6
GO:0005635.CC	nuclear membrane	0.964937	0	6
GO:0005838.CC	proteasome regulatory particle (sensu Eukarya)	0.964937	0	6
GO:0006006.BP	glucose metabolism	0.964937	0	6
GO:0006270.BP	DNA replication initiation	0.964937	0	6
GO:0006301.BP	postreplication repair	0.964937	0	6
GO:0006302.BP	double-strand break repair	0.964937	0	6
GO:0006354.BP	RNA elongation	0.964937	0	6
GO:0006605.BP	protein targeting	0.964937	0	6
GO:0006672.BP	ceramide metabolism	0.964937	0	6
GO:0006694.BP	steroid biosynthesis	0.964937	0	6
GO:0006754.BP	ATP biosynthesis	0.964937	0	6
GO:0006783.BP	heme biosynthesis	0.964937	0	6
GO:0006796.BP	phosphate metabolism	0.964937	0	6
GO:0006898.BP	receptor mediated endocytosis	0.964937	0	6
GO:0006953.BP	acute-phase response	0.964937	0	6
GO:0007004.BP	telomerase-dependent telomere maintenance	0.964937	0	6
GO:0007089.BP	start control point of mitotic cell cycle	0.964937	0	6
GO:0007218.BP	neuropeptide signaling pathway	0.964937	0	6
GO:0007584.BP	response to nutrients	0.964937	0	6
GO:0008047.MF	enzyme activator activity	0.964937	0	6
GO:0008234.MF	cysteine-type peptidase activity	0.964937	0	6
GO:0009618.BP	response to pathogenic bacteria	0.964937	0	6
GO:0015036.MF	disulfide oxidoreductase activity	0.964937	0	6
GO:0016281.CC	eukaryotic translation initiation factor 4F complex	0.964937	0	6
GO:0016455.MF	RNA polymerase II transcription mediator activity	0.964937	0	6
GO:0019867.CC	outer membrane	0.964937	0	6
GO:0019932.BP	second-messenger-mediated signaling	0.964937	0	6
GO:0030111.BP	regulation of Wnt receptor signaling pathway	0.964937	0	6
GO:0030374.MF	ligand-dependent nuclear receptor transcription coactivator activity	0.964937	0	6
GO:0030521.BP	androgen receptor signaling pathway	0.964937	0	6
GO:0040008.BP	regulation of growth	0.964937	0	6
GO:0042518.BP	negative regulation of tyrosine phosphorylation of Stat3 protein	0.964937	0	6
GO:0045893.BP	positive regulation of transcription, DNA-dependent	0.964937	0	6
GO:0000502.CC	proteasome complex (sensu Eukarya)	0.970699	0	5
GO:0001525.BP	angiogenesis	0.970699	0	5
GO:0003729.MF	mRNA binding	0.970699	0	5
GO:0003756.MF	protein disulfide isomerase activity	0.970699	0	5
GO:0004024.MF	alcohol dehydrogenase activity, zinc-dependent	0.970699	0	5
GO:0004300.MF	enoyl-CoA hydratase activity	0.970699	0	5
GO:0004428.MF	inositol/phosphatidylinositol kinase activity	0.970699	0	5
GO:0004715.MF	non-membrane spanning protein tyrosine kinase activity	0.970699	0	5
GO:0004887.MF	thyroid hormone receptor activity	0.970699	0	5
GO:0005179.MF	hormone activity	0.970699	0	5
GO:0005478.MF	intracellular transporter activity	0.970699	0	5
GO:0005507.MF	copper ion binding	0.970699	0	5
GO:0005660.CC	delta-DNA polymerase cofactor complex	0.970699	0	5
GO:0005779.CC	integral to peroxisomal membrane	0.970699	0	5
GO:0005862.CC	muscle thin filament tropomyosin	0.970699	0	5
GO:0006027.BP	glycosaminoglycan catabolism	0.970699	0	5
GO:0006099.BP	tricarboxylic acid cycle	0.970699	0	5
GO:0006261.BP	DNA dependent DNA replication	0.970699	0	5
GO:0006298.BP	mismatch repair	0.970699	0	5
GO:0006376.BP	mRNA splice site selection	0.970699	0	5
GO:0006626.BP	protein-mitochondrial targeting	0.970699	0	5
GO:0006730.BP	one-carbon compound metabolism	0.970699	0	5
GO:0006821.BP	chloride transport	0.970699	0	5
GO:0006891.BP	intra-Golgi transport	0.970699	0	5
GO:0006944.BP	membrane fusion	0.970699	0	5
GO:0007010.BP	cytoskeleton organization and biogenesis	0.970699	0	5
GO:0007173.BP	EGF receptor signaling pathway	0.970699	0	5
GO:0007254.BP	JNK cascade	0.970699	0	5
GO:0007586.BP	digestion	0.970699	0	5
GO:0007631.BP	feeding behavior	0.970699	0	5
GO:0008015.BP	circulation	0.970699	0	5
GO:0008017.MF	microtubule binding	0.970699	0	5
GO:0008022.MF	protein C-terminus binding	0.970699	0	5
GO:0008286.BP	insulin receptor signaling pathway	0.970699	0	5
GO:0008547.MF	protein-synthesizing GTPase activity	0.970699	0	5
GO:0008553.MF	hydrogen-exporting ATPase activity, phosphorylative mechanism	0.970699	0	5
GO:0009165.BP	nucleotide biosynthesis	0.970699	0	5
GO:0019079.BP	viral genome replication	0.970699	0	5
GO:0030097.BP	hemopoiesis	0.970699	0	5
GO:0030530.CC	heterogeneous nuclear ribonucleoprotein complex	0.970699	0	5
GO:0040007.BP	growth	0.970699	0	5
GO:0000049.MF	tRNA binding	0.976493	0	4
GO:0000087.BP	M phase of mitotic cell cycle	0.976493	0	4
GO:0000165.BP	MAPKKK cascade	0.976493	0	4
GO:0003724.MF	RNA helicase activity	0.976493	0	4
GO:0003746.MF	translation elongation factor activity	0.976493	0	4
GO:0003755.MF	peptidyl-prolyl cis-trans isomerase activity	0.976493	0	4
GO:0003886.MF	DNA (cytosine-5-)-methyltransferase activity	0.976493	0	4
GO:0003988.MF	acetyl-CoA C-acyltransferase activity	0.976493	0	4
GO:0004029.MF	aldehyde dehydrogenase (NAD) activity	0.976493	0	4
GO:0004169.MF	dolichyl-phosphate-mannose-protein mannosyltransferase activity	0.976493	0	4
GO:0004396.MF	hexokinase activity	0.976493	0	4
GO:0004722.MF	protein serine/threonine phosphatase activity	0.976493	0	4
GO:0004843.MF	ubiquitin-specific protease activity	0.976493	0	4
GO:0005006.MF	epidermal growth factor receptor activity	0.976493	0	4
GO:0005048.MF	signal sequence binding	0.976493	0	4
GO:0005089.MF	Rho guanyl-nucleotide exchange factor activity	0.976493	0	4
GO:0005123.MF	death receptor binding	0.976493	0	4
GO:0005247.MF	voltage-gated chloride channel activity	0.976493	0	4
GO:0005496.MF	steroid binding	0.976493	0	4
GO:0005542.MF	folic acid binding	0.976493	0	4
GO:0005544.MF	calcium-dependent phospholipid binding	0.976493	0	4
GO:0005581.CC	collagen	0.976493	0	4
GO:0005639.CC	integral to nuclear inner membrane	0.976493	0	4
GO:0005740.CC	mitochondrial membrane	0.976493	0	4
GO:0005744.CC	mitochondrial inner membrane presequence translocase complex	0.976493	0	4
GO:0005746.CC	mitochondrial electron transport chain	0.976493	0	4
GO:0005762.CC	mitochondrial large ribosomal subunit	0.976493	0	4
GO:0005786.CC	signal recognition particle	0.976493	0	4
GO:0005795.CC	Golgi stack	0.976493	0	4
GO:0005884.CC	actin filament	0.976493	0	4
GO:0005942.CC	phosphoinositide 3-kinase complex	0.976493	0	4
GO:0005978.BP	glycogen biosynthesis	0.976493	0	4
GO:0006364.BP	rRNA processing	0.976493	0	4
GO:0006406.BP	mRNA-nucleus export	0.976493	0	4
GO:0006413.BP	translational initiation	0.976493	0	4
GO:0006526.BP	arginine biosynthesis	0.976493	0	4
GO:0006607.BP	NLS-bearing substrate-nucleus import	0.976493	0	4
GO:0006613.BP	cotranslational membrane targeting	0.976493	0	4
GO:0006637.BP	acyl-CoA metabolism	0.976493	0	4
GO:0006695.BP	cholesterol biosynthesis	0.976493	0	4
GO:0006885.BP	regulation of pH	0.976493	0	4
GO:0006959.BP	humoral immune response	0.976493	0	4
GO:0007018.BP	microtubule-based movement	0.976493	0	4
GO:0007031.BP	peroxisome organization and biogenesis	0.976493	0	4
GO:0007059.BP	chromosome segregation	0.976493	0	4
GO:0007185.BP	transmembrane receptor protein tyrosine phosphatase signaling pathway	0.976493	0	4
GO:0007190.BP	adenylate cyclase activation	0.976493	0	4
GO:0007213.BP	acetyl choline receptor signaling, muscarinic pathway	0.976493	0	4
GO:0007548.BP	sex differentiation	0.976493	0	4
GO:0007588.BP	excretion	0.976493	0	4
GO:0008023.CC	transcription elongation factor complex	0.976493	0	4
GO:0008033.BP	tRNA processing	0.976493	0	4
GO:0008092.MF	cytoskeletal protein binding	0.976493	0	4
GO:0008094.MF	DNA dependent ATPase activity	0.976493	0	4
GO:0008121.MF	ubiquinol-cytochrome-c reductase activity	0.976493	0	4
GO:0008202.BP	steroid metabolism	0.976493	0	4
GO:0008378.MF	galactosyltransferase activity	0.976493	0	4
GO:0008625.BP	induction of apoptosis via death domain receptors	0.976493	0	4
GO:0008628.BP	induction of apoptosis by hormones	0.976493	0	4
GO:0008632.BP	apoptotic program	0.976493	0	4
GO:0009060.BP	aerobic respiration	0.976493	0	4
GO:0009168.BP	purine ribonucleoside monophosphate biosynthesis	0.976493	0	4
GO:0009573.CC	ribulose bisphosphate carboxylase complex	0.976493	0	4
GO:0009613.BP	response to pest/pathogen/parasite	0.976493	0	4
GO:0009615.BP	response to virus	0.976493	0	4
GO:0009636.BP	response to toxin	0.976493	0	4
GO:0009790.BP	embryonic development	0.976493	0	4
GO:0015031.BP	protein transport	0.976493	0	4
GO:0015297.MF	antiporter activity	0.976493	0	4
GO:0015299.MF	solute:hydrogen antiporter activity	0.976493	0	4
GO:0015385.MF	sodium:hydrogen antiporter activity	0.976493	0	4
GO:0015450.MF	protein translocase activity	0.976493	0	4
GO:0015977.BP	carbon utilization by fixation of carbon dioxide	0.976493	0	4
GO:0016303.MF	phosphatidylinositol 3-kinase activity	0.976493	0	4
GO:0016469.CC	proton-transporting two-sector ATPase complex	0.976493	0	4
GO:0016820.MF	hydrolase activity, acting on acid anhydrides, catalyzing transmembrane movement of substances	0.976493	0	4
GO:0016984.MF	ribulose-bisphosphate carboxylase activity	0.976493	0	4
GO:0019901.MF	protein kinase binding	0.976493	0	4
GO:0030159.MF	receptor signaling complex scaffold activity	0.976493	0	4
GO:0030532.CC	small nuclear ribonucleoprotein complex	0.976493	0	4
GO:0030574.BP	collagen catabolism	0.976493	0	4
GO:0042809.MF	vitamin D receptor binding	0.976493	0	4
GO:0046875.MF	ephrin receptor binding	0.976493	0	4
GO:0050821.BP	protein stabilization	0.976493	0	4
GO:0000059.BP	protein-nucleus import, docking	0.982321	0	3
GO:0000114.BP	G1-specific transcription in mitotic cell cycle	0.982321	0	3
GO:0000138.CC	Golgi trans cisterna	0.982321	0	3
GO:0000151.CC	ubiquitin ligase complex	0.982321	0	3
GO:0000163.MF	protein phosphatase type 1 activity	0.982321	0	3
GO:0000228.CC	nuclear chromosome	0.982321	0	3
GO:0000902.BP	cellular morphogenesis	0.982321	0	3
GO:0001503.BP	ossification	0.982321	0	3
GO:0001519.BP	peptide amidation	0.982321	0	3
GO:0003705.MF	RNA polymerase II transcription factor activity, enhancer binding	0.982321	0	3
GO:0003706.MF	ligand-regulated transcription factor activity	0.982321	0	3
GO:0003711.MF	transcriptional elongation regulator activity	0.982321	0	3
GO:0003777.MF	microtubule motor activity	0.982321	0	3
GO:0003823.MF	antigen binding	0.982321	0	3
GO:0003876.MF	AMP deaminase activity	0.982321	0	3
GO:0003930.MF	RAS small monomeric GTPase activity	0.982321	0	3
GO:0003997.MF	acyl-CoA oxidase activity	0.982321	0	3
GO:0004092.MF	carnitine O-acetyltransferase activity	0.982321	0	3
GO:0004145.MF	diamine N-acetyltransferase activity	0.982321	0	3
GO:0004148.MF	dihydrolipoyl dehydrogenase activity	0.982321	0	3
GO:0004180.MF	carboxypeptidase activity	0.982321	0	3
GO:0004182.MF	carboxypeptidase A activity	0.982321	0	3
GO:0004194.MF	pepsin A activity	0.982321	0	3
GO:0004289.MF	subtilase activity	0.982321	0	3
GO:0004303.MF	estradiol 17-beta-dehydrogenase activity	0.982321	0	3
GO:0004364.MF	glutathione transferase activity	0.982321	0	3
GO:0004383.MF	guanylate cyclase activity	0.982321	0	3
GO:0004385.MF	guanylate kinase activity	0.982321	0	3
GO:0004393.MF	heparin N-deacetylase/N-sulfotransferase activity	0.982321	0	3
GO:0004407.MF	histone deacetylase activity	0.982321	0	3
GO:0004437.MF	inositol/phosphatidylinositol phosphatase activity	0.982321	0	3
GO:0004497.MF	monooxygenase activity	0.982321	0	3
GO:0004504.MF	peptidylglycine monooxygenase activity	0.982321	0	3
GO:0004519.MF	endonuclease activity	0.982321	0	3
GO:0004520.MF	endodeoxyribonuclease activity	0.982321	0	3
GO:0004527.MF	exonuclease activity	0.982321	0	3
GO:0004550.MF	nucleoside-diphosphate kinase activity	0.982321	0	3
GO:0004553.MF	hydrolase activity, hydrolyzing O-glycosyl compounds	0.982321	0	3
GO:0004571.MF	mannosyl-oligosaccharide 1,2-alpha-mannosidase activity	0.982321	0	3
GO:0004579.MF	dolichyl-diphosphooligosaccharide-protein glycotransferase activity	0.982321	0	3
GO:0004629.MF	phospholipase C activity	0.982321	0	3
GO:0004727.MF	prenylated protein tyrosine phosphatase activity	0.982321	0	3
GO:0004739.MF	pyruvate dehydrogenase (acetyl-transferring) activity	0.982321	0	3
GO:0004759.MF	serine esterase activity	0.982321	0	3
GO:0004768.MF	stearoyl-CoA 9-desaturase activity	0.982321	0	3
GO:0004820.MF	glycine-tRNA ligase activity	0.982321	0	3
GO:0004869.MF	cysteine protease inhibitor activity	0.982321	0	3
GO:0004890.MF	GABA-A receptor activity	0.982321	0	3
GO:0004913.MF	interleukin-4 receptor activity	0.982321	0	3
GO:0004930.MF	G-protein coupled receptor activity	0.982321	0	3
GO:0005007.MF	fibroblast growth factor receptor activity	0.982321	0	3
GO:0005010.MF	insulin-like growth factor receptor activity	0.982321	0	3
GO:0005044.MF	scavenger receptor activity	0.982321	0	3
GO:0005079.MF	protein kinase A anchoring activity	0.982321	0	3
GO:0005083.MF	small GTPase regulatory/interacting protein activity	0.982321	0	3
GO:0005088.MF	Ras guanyl-nucleotide exchange factor activity	0.982321	0	3
GO:0005093.MF	RAB GDP-dissociation inhibitor activity	0.982321	0	3
GO:0005099.MF	Ras GTPase activator activity	0.982321	0	3
GO:0005100.MF	Rho GTPase activator activity	0.982321	0	3
GO:0005160.MF	transforming growth factor beta receptor binding	0.982321	0	3
GO:0005161.MF	platelet-derived growth factor receptor binding	0.982321	0	3
GO:0005178.MF	integrin binding	0.982321	0	3
GO:0005224.MF	ATP-binding and phosphorylation-dependent chloride channel activity	0.982321	0	3
GO:0005230.MF	extracellular ligand-gated ion channel activity	0.982321	0	3
GO:0005267.MF	potassium channel activity	0.982321	0	3
GO:0005279.MF	amino acid-polyamine transporter activity	0.982321	0	3
GO:0005315.MF	inorganic phosphate transporter activity	0.982321	0	3
GO:0005355.MF	glucose transporter activity	0.982321	0	3
GO:0005388.MF	calcium-transporting ATPase activity	0.982321	0	3
GO:0005436.MF	sodium:phosphate symporter activity	0.982321	0	3
GO:0005537.MF	mannose binding	0.982321	0	3
GO:0005584.CC	collagen type I	0.982321	0	3
GO:0005626.CC	insoluble fraction	0.982321	0	3
GO:0005662.CC	DNA replication factor A complex	0.982321	0	3
GO:0005663.CC	DNA replication factor C complex	0.982321	0	3
GO:0005673.CC	transcription factor TFIIE complex	0.982321	0	3
GO:0005675.CC	transcription factor TFIIH complex	0.982321	0	3
GO:0005678.CC	chromatin assembly complex	0.982321	0	3
GO:0005732.CC	small nucleolar ribonucleoprotein complex	0.982321	0	3
GO:0005753.CC	proton-transporting ATP synthase complex (sensu Eukarya)	0.982321	0	3
GO:0005769.CC	early endosome	0.982321	0	3
GO:0005819.CC	spindle	0.982321	0	3
GO:0005842.CC	cytosolic large ribosomal subunit (sensu Eukarya)	0.982321	0	3
GO:0005869.CC	dynactin complex	0.982321	0	3
GO:0005885.CC	Arp2/3 protein complex	0.982321	0	3
GO:0005923.CC	tight junction	0.982321	0	3
GO:0006024.BP	glycosaminoglycan biosynthesis	0.982321	0	3
GO:0006098.BP	pentose-phosphate shunt	0.982321	0	3
GO:0006112.BP	energy reserve metabolism	0.982321	0	3
GO:0006119.BP	oxidative phosphorylation	0.982321	0	3
GO:0006164.BP	purine nucleotide biosynthesis	0.982321	0	3
GO:0006183.BP	GTP biosynthesis	0.982321	0	3
GO:0006220.BP	pyrimidine nucleotide metabolism	0.982321	0	3
GO:0006221.BP	pyrimidine nucleotide biosynthesis	0.982321	0	3
GO:0006228.BP	UTP biosynthesis	0.982321	0	3
GO:0006241.BP	CTP biosynthesis	0.982321	0	3
GO:0006284.BP	base-excision repair	0.982321	0	3
GO:0006338.BP	chromatin remodeling	0.982321	0	3
GO:0006356.BP	regulation of transcription from Pol I promoter	0.982321	0	3
GO:0006368.BP	RNA elongation from Pol II promoter	0.982321	0	3
GO:0006378.BP	mRNA polyadenylation	0.982321	0	3
GO:0006401.BP	RNA catabolism	0.982321	0	3
GO:0006414.BP	translational elongation	0.982321	0	3
GO:0006426.BP	glycyl-tRNA aminoacylation	0.982321	0	3
GO:0006561.BP	proline biosynthesis	0.982321	0	3
GO:0006564.BP	L-serine biosynthesis	0.982321	0	3
GO:0006621.BP	protein-ER retention	0.982321	0	3
GO:0006693.BP	prostaglandin metabolism	0.982321	0	3
GO:0006700.BP	C21-steroid hormone biosynthesis	0.982321	0	3
GO:0006817.BP	phosphate transport	0.982321	0	3
GO:0006839.BP	mitochondrial transport	0.982321	0	3
GO:0006865.BP	amino acid transport	0.982321	0	3
GO:0006874.BP	calcium ion homeostasis	0.982321	0	3
GO:0006894.BP	Golgi to secretory vesicle transport	0.982321	0	3
GO:0006919.BP	caspase activation	0.982321	0	3
GO:0006997.BP	nuclear organization and biogenesis	0.982321	0	3
GO:0007016.BP	cytoskeletal anchoring	0.982321	0	3
GO:0007159.BP	leukocyte cell adhesion	0.982321	0	3
GO:0007162.BP	negative regulation of cell adhesion	0.982321	0	3
GO:0007187.BP	G-protein signaling, coupled to cyclic nucleotide second messenger	0.982321	0	3
GO:0007189.BP	G-protein signaling, adenylate cyclase activating pathway	0.982321	0	3
GO:0007249.BP	NIK-I-kappaB/NF-kappaB cascade	0.982321	0	3
GO:0007387.BP	anterior compartment specification	0.982321	0	3
GO:0007388.BP	posterior compartment specification	0.982321	0	3
GO:0007420.BP	brain development	0.982321	0	3
GO:0007519.BP	myogenesis	0.982321	0	3
GO:0007585.BP	respiratory gaseous exchange	0.982321	0	3
GO:0007608.BP	olfaction	0.982321	0	3
GO:0007612.BP	learning	0.982321	0	3
GO:0008037.BP	cell recognition	0.982321	0	3
GO:0008093.MF	cytoskeletal adaptor activity	0.982321	0	3
GO:0008139.MF	nuclear localization sequence binding	0.982321	0	3
GO:0008146.MF	sulfotransferase activity	0.982321	0	3
GO:0008147.MF	structural constituent of bone	0.982321	0	3
GO:0008156.BP	negative regulation of DNA replication	0.982321	0	3
GO:0008219.BP	cell death	0.982321	0	3
GO:0008237.MF	metallopeptidase activity	0.982321	0	3
GO:0008408.MF	3'-5' exonuclease activity	0.982321	0	3
GO:0008537.CC	proteasome activator complex	0.982321	0	3
GO:0008538.MF	proteasome activator activity	0.982321	0	3
GO:0008543.BP	FGF receptor signaling pathway	0.982321	0	3
GO:0008629.BP	induction of apoptosis by intracellular signals	0.982321	0	3
GO:0008643.BP	carbohydrate transport	0.982321	0	3
GO:0009053.MF	electron donor activity	0.982321	0	3
GO:0009055.MF	electron carrier activity	0.982321	0	3
GO:0009117.BP	nucleotide metabolism	0.982321	0	3
GO:0009225.BP	nucleotide-sugar metabolism	0.982321	0	3
GO:0015026.MF	coreceptor activity	0.982321	0	3
GO:0015029.MF	internalization receptor activity	0.982321	0	3
GO:0015758.BP	glucose transport	0.982321	0	3
GO:0015980.BP	energy derivation by oxidation of organic compounds	0.982321	0	3
GO:0016023.CC	cytoplasmic vesicle	0.982321	0	3
GO:0016042.BP	lipid catabolism	0.982321	0	3
GO:0016071.BP	mRNA metabolism	0.982321	0	3
GO:0016477.BP	cell migration	0.982321	0	3
GO:0016481.BP	negative regulation of transcription	0.982321	0	3
GO:0016525.BP	negative regulation of angiogenesis	0.982321	0	3
GO:0016616.MF	oxidoreductase activity, acting on the CH-OH group of donors, NAD or NADP as acceptor	0.982321	0	3
GO:0016702.MF	oxidoreductase activity, acting on single donors with incorporation of molecular oxygen, incorporation of two atoms of oxygen	0.982321	0	3
GO:0016773.MF	phosphotransferase activity, alcohol group as acceptor	0.982321	0	3
GO:0016805.MF	dipeptidase activity	0.982321	0	3
GO:0016887.MF	ATPase activity	0.982321	0	3
GO:0017148.BP	negative regulation of protein biosynthesis	0.982321	0	3
GO:0018279.BP	N-linked glycosylation via asparagine	0.982321	0	3
GO:0019013.CC	viral nucleocapsid	0.982321	0	3
GO:0019899.MF	enzyme binding	0.982321	0	3
GO:0030001.BP	metal ion transport	0.982321	0	3
GO:0030119.CC	membrane coat adaptor complex	0.982321	0	3
GO:0030125.CC	clathrin vesicle coat	0.982321	0	3
GO:0030141.CC	secretory granule	0.982321	0	3
GO:0030173.CC	integral to Golgi membrane	0.982321	0	3
GO:0030176.CC	integral to endoplasmic reticulum membrane	0.982321	0	3
GO:0030195.BP	negative regulation of blood coagulation	0.982321	0	3
GO:0030337.MF	DNA polymerase processivity factor activity	0.982321	0	3
GO:0030506.MF	ankyrin binding	0.982321	0	3
GO:0030594.MF	neurotransmitter receptor activity	0.982321	0	3
GO:0030674.MF	protein binding, bridging	0.982321	0	3
GO:0030742.MF	GTP-dependent protein binding	0.982321	0	3
GO:0042101.CC	T-cell receptor complex	0.982321	0	3
GO:0042493.BP	response to drug	0.982321	0	3
GO:0045202.CC	synapse	0.982321	0	3
GO:0045892.BP	negative regulation of transcription, DNA-dependent	0.982321	0	3
GO:0045898.BP	regulation of transcriptional preinitiation complex formation	0.982321	0	3
GO:0045941.BP	positive regulation of transcription	0.982321	0	3
GO:0046873.MF	metal ion transporter activity	0.982321	0	3
GO:0050381.MF	unspecific monooxygenase activity	0.982321	0	3
GO:0000012.BP	single strand break repair	0.988181	0	2
GO:0000014.MF	single-stranded DNA specific endodeoxyribonuclease activity	0.988181	0	2
GO:0000018.BP	regulation of DNA recombination	0.988181	0	2
GO:0000019.BP	regulation of mitotic recombination	0.988181	0	2
GO:0000067.BP	DNA replication and chromosome cycle	0.988181	0	2
GO:0000086.BP	G2/M transition of mitotic cell cycle	0.988181	0	2
GO:0000090.BP	mitotic anaphase	0.988181	0	2
GO:0000118.CC	histone deacetylase complex	0.988181	0	2
GO:0000150.MF	recombinase activity	0.988181	0	2
GO:0000158.MF	protein phosphatase type 2A activity	0.988181	0	2
GO:0000160.BP	two-component signal transduction system (phosphorelay)	0.988181	0	2
GO:0000187.BP	activation of MAPK	0.988181	0	2
GO:0000226.BP	microtubule cytoskeleton organization and biogenesis	0.988181	0	2
GO:0000279.BP	M phase	0.988181	0	2
GO:0000781.CC	chromosome, telomeric region	0.988181	0	2
GO:0001509.MF	legumain activity	0.988181	0	2
GO:0001701.BP	embryonic development (sensu Mammalia)	0.988181	0	2
GO:0001709.BP	cell fate determination	0.988181	0	2
GO:0003696.MF	satellite DNA binding	0.988181	0	2
GO:0003701.MF	RNA polymerase I transcription factor activity	0.988181	0	2
GO:0003726.MF	double-stranded RNA adenosine deaminase activity	0.988181	0	2
GO:0003730.MF	mRNA 3' UTR binding	0.988181	0	2
GO:0003767.MF	co-chaperone activity	0.988181	0	2
GO:0003790.MF	actin modulating activity	0.988181	0	2
GO:0003835.MF	beta-galactoside alpha-2,6-sialyltransferase activity	0.988181	0	2
GO:0003842.MF	1-pyrroline-5-carboxylate dehydrogenase activity	0.988181	0	2
GO:0003858.MF	3-hydroxybutyrate dehydrogenase activity	0.988181	0	2
GO:0003887.MF	DNA-directed DNA polymerase activity	0.988181	0	2
GO:0003891.MF	delta DNA polymerase activity	0.988181	0	2
GO:0003926.MF	ARF small monomeric GTPase activity	0.988181	0	2
GO:0003948.MF	N4-(beta-N-acetylglucosaminyl)-L-asparaginase activity	0.988181	0	2
GO:0003954.MF	NADH dehydrogenase activity	0.988181	0	2
GO:0003963.MF	RNA-3'-phosphate cyclase activity	0.988181	0	2
GO:0003993.MF	acid phosphatase activity	0.988181	0	2
GO:0004016.MF	adenylate cyclase activity	0.988181	0	2
GO:0004063.MF	aryldialkylphosphatase activity	0.988181	0	2
GO:0004064.MF	arylesterase activity	0.988181	0	2
GO:0004086.MF	carbamoyl-phosphate synthase activity	0.988181	0	2
GO:0004111.MF	creatine kinase activity	0.988181	0	2
GO:0004129.MF	cytochrome-c oxidase activity	0.988181	0	2
GO:0004132.MF	dCMP deaminase activity	0.988181	0	2
GO:0004143.MF	diacylglycerol kinase activity	0.988181	0	2
GO:0004157.MF	dihydropyrimidinase activity	0.988181	0	2
GO:0004171.MF	deoxyhypusine synthase activity	0.988181	0	2
GO:0004183.MF	carboxypeptidase E activity	0.988181	0	2
GO:0004192.MF	cathepsin D activity	0.988181	0	2
GO:0004215.MF	cathepsin H activity	0.988181	0	2
GO:0004336.MF	galactosylceramidase activity	0.988181	0	2
GO:0004345.MF	glucose-6-phosphate 1-dehydrogenase activity	0.988181	0	2
GO:0004365.MF	glyceraldehyde-3-phosphate dehydrogenase (phosphorylating) activity	0.988181	0	2
GO:0004372.MF	glycine hydroxymethyltransferase activity	0.988181	0	2
GO:0004373.MF	glycogen (starch) synthase activity	0.988181	0	2
GO:0004402.MF	histone acetyltransferase activity	0.988181	0	2
GO:0004415.MF	hyalurononglucosaminidase activity	0.988181	0	2
GO:0004419.MF	hydroxymethylglutaryl-CoA lyase activity	0.988181	0	2
GO:0004445.MF	inositol-polyphosphate 5-phosphatase activity	0.988181	0	2
GO:0004467.MF	long-chain-fatty-acid-CoA ligase activity	0.988181	0	2
GO:0004476.MF	mannose-6-phosphate isomerase activity	0.988181	0	2
GO:0004499.MF	dimethylaniline monooxygenase (N-oxide-forming) activity	0.988181	0	2
GO:0004587.MF	ornithine-oxo-acid transaminase activity	0.988181	0	2
GO:0004602.MF	glutathione peroxidase activity	0.988181	0	2
GO:0004637.MF	phosphoribosylamine-glycine ligase activity	0.988181	0	2
GO:0004641.MF	phosphoribosylformylglycinamidine cyclo-ligase activity	0.988181	0	2
GO:0004644.MF	phosphoribosylglycinamide formyltransferase activity	0.988181	0	2
GO:0004645.MF	phosphorylase activity	0.988181	0	2
GO:0004682.MF	protein kinase CK2 activity	0.988181	0	2
GO:0004685.MF	calcium/calmodulin-dependent protein kinase activity	0.988181	0	2
GO:0004691.MF	cAMP-dependent protein kinase activity	0.988181	0	2
GO:0004696.MF	glycogen synthase kinase 3 activity	0.988181	0	2
GO:0004708.MF	MAP kinase kinase activity	0.988181	0	2
GO:0004815.MF	aspartate-tRNA ligase activity	0.988181	0	2
GO:0004824.MF	lysine-tRNA ligase activity	0.988181	0	2
GO:0004835.MF	tubulin-tyrosine ligase activity	0.988181	0	2
GO:0004861.MF	cyclin-dependent protein kinase inhibitor activity	0.988181	0	2
GO:0004864.MF	protein phosphatase inhibitor activity	0.988181	0	2
GO:0004883.MF	glucocorticoid receptor activity	0.988181	0	2
GO:0004907.MF	interleukin receptor activity	0.988181	0	2
GO:0004908.MF	interleukin-1 receptor activity	0.988181	0	2
GO:0004920.MF	interleukin-10 receptor activity	0.988181	0	2
GO:0004931.MF	ATP-gated cation channel activity	0.988181	0	2
GO:0004983.MF	neuropeptide Y receptor activity	0.988181	0	2
GO:0004992.MF	platelet activating factor receptor activity	0.988181	0	2
GO:0004998.MF	transferrin receptor activity	0.988181	0	2
GO:0005019.MF	platelet-derived growth factor, beta-receptor activity	0.988181	0	2
GO:0005021.MF	vascular endothelial growth factor receptor activity	0.988181	0	2
GO:0005031.MF	tumor necrosis factor receptor activity	0.988181	0	2
GO:0005055.MF	laminin receptor activity	0.988181	0	2
GO:0005062.MF	hematopoietin/interferon-class (D200-domain) cytokine receptor signal transducer activity	0.988181	0	2
GO:0005080.MF	protein kinase C binding	0.988181	0	2
GO:0005152.MF	interleukin-1 receptor antagonist activity	0.988181	0	2
GO:0005164.MF	tumor necrosis factor receptor binding	0.988181	0	2
GO:0005220.MF	inositol 1,4,5-triphosphate-sensitive calcium-release channel activity	0.988181	0	2
GO:0005242.MF	inward rectifier potassium channel activity	0.988181	0	2
GO:0005244.MF	voltage-gated ion channel activity	0.988181	0	2
GO:0005262.MF	calcium channel activity	0.988181	0	2
GO:0005386.MF	carrier activity	0.988181	0	2
GO:0005487.MF	nucleocytoplasmic transporter activity	0.988181	0	2
GO:0005498.MF	sterol carrier activity	0.988181	0	2
GO:0005514.MF	calcium ion storage activity	0.988181	0	2
GO:0005545.MF	phosphatidylinositol binding	0.988181	0	2
GO:0005652.CC	nuclear lamina	0.988181	0	2
GO:0005658.CC	alpha DNA polymerase:primase complex	0.988181	0	2
GO:0005666.CC	DNA-directed RNA polymerase III complex	0.988181	0	2
GO:0005672.CC	transcription factor TFIIA complex	0.988181	0	2
GO:0005674.CC	transcription factor TFIIF complex	0.988181	0	2
GO:0005682.CC	snRNP U5	0.988181	0	2
GO:0005761.CC	mitochondrial ribosome	0.988181	0	2
GO:0005788.CC	endoplasmic reticulum lumen	0.988181	0	2
GO:0005798.CC	Golgi vesicle	0.988181	0	2
GO:0005826.CC	contractile ring	0.988181	0	2
GO:0005844.CC	polysome	0.988181	0	2
GO:0005852.CC	eukaryotic translation initiation factor 3 complex	0.988181	0	2
GO:0005859.CC	muscle myosin	0.988181	0	2
GO:0005860.CC	non-muscle myosin	0.988181	0	2
GO:0005874.CC	microtubule	0.988181	0	2
GO:0005876.CC	spindle microtubule	0.988181	0	2
GO:0005890.CC	sodium/potassium-exchanging ATPase complex	0.988181	0	2
GO:0005922.CC	connexon complex	0.988181	0	2
GO:0005947.CC	alpha-ketoglutarate dehydrogenase complex (sensu Eukarya)	0.988181	0	2
GO:0005952.CC	cAMP-dependent protein kinase complex	0.988181	0	2
GO:0005955.CC	calcineurin complex	0.988181	0	2
GO:0006084.BP	acetyl-CoA metabolism	0.988181	0	2
GO:0006120.BP	mitochondrial electron transport, NADH to ubiquinone	0.988181	0	2
GO:0006163.BP	purine nucleotide metabolism	0.988181	0	2
GO:0006171.BP	cAMP biosynthesis	0.988181	0	2
GO:0006189.BP	'de novo' IMP biosynthesis	0.988181	0	2
GO:0006207.BP	'de novo' pyrimidine base biosynthesis	0.988181	0	2
GO:0006271.BP	DNA strand elongation	0.988181	0	2
GO:0006283.BP	transcription-coupled nucleotide-excision repair	0.988181	0	2
GO:0006325.BP	establishment and/or maintenance of chromatin architecture	0.988181	0	2
GO:0006351.BP	transcription, DNA-dependent	0.988181	0	2
GO:0006352.BP	transcription initiation	0.988181	0	2
GO:0006379.BP	mRNA cleavage	0.988181	0	2
GO:0006390.BP	transcription from mitochondrial promoter	0.988181	0	2
GO:0006422.BP	aspartyl-tRNA aminoacylation	0.988181	0	2
GO:0006430.BP	lysyl-tRNA aminoacylation	0.988181	0	2
GO:0006449.BP	regulation of translational termination	0.988181	0	2
GO:0006469.BP	negative regulation of protein kinase activity	0.988181	0	2
GO:0006476.BP	protein amino acid deacetylation	0.988181	0	2
GO:0006477.BP	protein amino acid sulfation	0.988181	0	2
GO:0006479.BP	protein amino acid methylation	0.988181	0	2
GO:0006487.BP	N-linked glycosylation	0.988181	0	2
GO:0006491.BP	N-glycan processing	0.988181	0	2
GO:0006493.BP	O-linked glycosylation	0.988181	0	2
GO:0006517.BP	protein deglycosylation	0.988181	0	2
GO:0006544.BP	glycine metabolism	0.988181	0	2
GO:0006559.BP	phenylalanine catabolism	0.988181	0	2
GO:0006562.BP	proline catabolism	0.988181	0	2
GO:0006572.BP	tyrosine catabolism	0.988181	0	2
GO:0006584.BP	catecholamine metabolism	0.988181	0	2
GO:0006591.BP	ornithine metabolism	0.988181	0	2
GO:0006597.BP	spermine biosynthesis	0.988181	0	2
GO:0006614.BP	SRP-dependent cotranslational membrane targeting	0.988181	0	2
GO:0006683.BP	galactosylceramide catabolism	0.988181	0	2
GO:0006687.BP	glycosphingolipid metabolism	0.988181	0	2
GO:0006805.BP	xenobiotic metabolism	0.988181	0	2
GO:0006826.BP	iron ion transport	0.988181	0	2
GO:0006903.BP	vesicle targeting	0.988181	0	2
GO:0006911.BP	phagocytosis, engulfment	0.988181	0	2
GO:0006914.BP	autophagy	0.988181	0	2
GO:0006939.BP	smooth muscle contraction	0.988181	0	2
GO:0006957.BP	complement activation, alternative pathway	0.988181	0	2
GO:0007017.BP	microtubule-based process	0.988181	0	2
GO:0007046.BP	ribosome biogenesis	0.988181	0	2
GO:0007088.BP	regulation of mitosis	0.988181	0	2
GO:0007093.BP	mitotic checkpoint	0.988181	0	2
GO:0007154.BP	cell communication	0.988181	0	2
GO:0007171.BP	transmembrane receptor protein tyrosine kinase activation (dimerization)	0.988181	0	2
GO:0007172.BP	signal complex formation	0.988181	0	2
GO:0007178.BP	transmembrane receptor protein serine/threonine kinase signaling pathway	0.988181	0	2
GO:0007181.BP	transforming growth factor beta receptor complex assembly	0.988181	0	2
GO:0007183.BP	SMAD protein heteromerization	0.988181	0	2
GO:0007188.BP	G-protein signaling, coupled to cAMP nucleotide second messenger	0.988181	0	2
GO:0007193.BP	G-protein signaling, adenylate cyclase inhibiting pathway	0.988181	0	2
GO:0007194.BP	negative regulation of adenylate cyclase activity	0.988181	0	2
GO:0007205.BP	protein kinase C activation	0.988181	0	2
GO:0007219.BP	N signaling pathway	0.988181	0	2
GO:0007253.BP	cytoplasmic sequestering of NF-kappaB	0.988181	0	2
GO:0007260.BP	tyrosine phosphorylation of STAT protein	0.988181	0	2
GO:0007261.BP	STAT protein dimerization	0.988181	0	2
GO:0007262.BP	STAT protein nuclear translocation	0.988181	0	2
GO:0007338.BP	fertilization (sensu Animalia)	0.988181	0	2
GO:0007342.BP	fusion of sperm to egg plasma membrane	0.988181	0	2
GO:0007409.BP	axonogenesis	0.988181	0	2
GO:0007416.BP	synaptogenesis	0.988181	0	2
GO:0007498.BP	mesoderm development	0.988181	0	2
GO:0007507.BP	heart development	0.988181	0	2
GO:0007566.BP	embryo implantation	0.988181	0	2
GO:0007610.BP	behavior	0.988181	0	2
GO:0008009.MF	chemokine activity	0.988181	0	2
GO:0008013.MF	beta-catenin binding	0.988181	0	2
GO:0008016.BP	regulation of heart rate	0.988181	0	2
GO:0008028.MF	monocarboxylic acid transporter activity	0.988181	0	2
GO:0008034.MF	lipoprotein binding	0.988181	0	2
GO:0008095.MF	inositol-1,4,5-triphosphate receptor activity	0.988181	0	2
GO:0008137.MF	NADH dehydrogenase (ubiquinone) activity	0.988181	0	2
GO:0008138.MF	protein tyrosine/serine/threonine phosphatase activity	0.988181	0	2
GO:0008157.MF	protein phosphatase 1 binding	0.988181	0	2
GO:0008160.MF	protein tyrosine phosphatase activator activity	0.988181	0	2
GO:0008191.MF	metalloendopeptidase inhibitor activity	0.988181	0	2
GO:0008235.MF	metalloexopeptidase activity	0.988181	0	2
GO:0008262.MF	importin-alpha export receptor activity	0.988181	0	2
GO:0008277.BP	regulation of G-protein coupled receptor protein signaling pathway	0.988181	0	2
GO:0008295.BP	spermidine biosynthesis	0.988181	0	2
GO:0008324.MF	cation transporter activity	0.988181	0	2
GO:0008333.BP	endosome to lysosome transport	0.988181	0	2
GO:0008353.MF	[RNA-polymerase]-subunit kinase activity	0.988181	0	2
GO:0008395.MF	steroid hydroxylase activity	0.988181	0	2
GO:0008428.MF	ribonuclease inhibitor activity	0.988181	0	2
GO:0008430.MF	selenium binding	0.988181	0	2
GO:0008449.MF	N-acetylglucosamine-6-sulfatase activity	0.988181	0	2
GO:0008451.MF	X-Pro aminopeptidase activity	0.988181	0	2
GO:0008584.BP	male gonad development	0.988181	0	2
GO:0008599.MF	protein phosphatase type 1 regulator activity	0.988181	0	2
GO:0008612.BP	hypusine biosynthesis from peptidyl-lysine	0.988181	0	2
GO:0008630.BP	DNA damage response, signal transduction resulting in induction of apoptosis	0.988181	0	2
GO:0008639.MF	small protein conjugating enzyme activity	0.988181	0	2
GO:0008652.BP	amino acid biosynthesis	0.988181	0	2
GO:0008654.BP	phospholipid biosynthesis	0.988181	0	2
GO:0008656.MF	caspase activator activity	0.988181	0	2
GO:0009072.BP	aromatic amino acid family metabolism	0.988181	0	2
GO:0009113.BP	purine base biosynthesis	0.988181	0	2
GO:0009116.BP	nucleoside metabolism	0.988181	0	2
GO:0009142.BP	nucleoside triphosphate biosynthesis	0.988181	0	2
GO:0009311.BP	oligosaccharide metabolism	0.988181	0	2
GO:0009374.MF	biotin binding	0.988181	0	2
GO:0009409.BP	response to cold	0.988181	0	2
GO:0009411.BP	response to UV	0.988181	0	2
GO:0009725.BP	response to hormone stimulus	0.988181	0	2
GO:0009966.BP	regulation of signal transduction	0.988181	0	2
GO:0009986.CC	cell surface	0.988181	0	2
GO:0015012.BP	heparan sulfate proteoglycan biosynthesis	0.988181	0	2
GO:0015016.MF	[heparan sulfate]-glucosamine N-sulfotransferase activity	0.988181	0	2
GO:0015085.MF	calcium ion transporter activity	0.988181	0	2
GO:0015248.MF	sterol transporter activity	0.988181	0	2
GO:0015285.MF	connexon channel activity	0.988181	0	2
GO:0015320.MF	phosphate carrier activity	0.988181	0	2
GO:0015485.MF	cholesterol binding	0.988181	0	2
GO:0015718.BP	monocarboxylic acid transport	0.988181	0	2
GO:0015884.BP	folate transport	0.988181	0	2
GO:0015934.CC	large ribosomal subunit	0.988181	0	2
GO:0015935.CC	small ribosomal subunit	0.988181	0	2
GO:0015986.BP	ATP synthesis coupled proton transport	0.988181	0	2
GO:0015988.BP	energy coupled proton transport, against electrochemical gradient	0.988181	0	2
GO:0016010.CC	dystrophin-associated glycoprotein complex	0.988181	0	2
GO:0016012.CC	sarcoglycan complex	0.988181	0	2
GO:0016066.BP	cellular defense response (sensu Vertebrata)	0.988181	0	2
GO:0016206.MF	catechol O-methyltransferase activity	0.988181	0	2
GO:0016363.CC	nuclear matrix	0.988181	0	2
GO:0016567.BP	protein ubiquitination	0.988181	0	2
GO:0016575.BP	histone deacetylation	0.988181	0	2
GO:0016772.MF	transferase activity, transferring phosphorus-containing groups	0.988181	0	2
GO:0017017.MF	MAP kinase phosphatase activity	0.988181	0	2
GO:0017031.MF	Rho interactor activity	0.988181	0	2
GO:0017034.MF	Rap guanyl-nucleotide exchange factor activity	0.988181	0	2
GO:0017076.MF	purine nucleotide binding	0.988181	0	2
GO:0017127.MF	cholesterol transporter activity	0.988181	0	2
GO:0018024.MF	histone-lysine N-methyltransferase activity	0.988181	0	2
GO:0019377.BP	glycolipid catabolism	0.988181	0	2
GO:0019717.CC	synaptosome	0.988181	0	2
GO:0019825.MF	oxygen binding	0.988181	0	2
GO:0019835.BP	cytolysis	0.988181	0	2
GO:0019856.BP	pyrimidine base biosynthesis	0.988181	0	2
GO:0019882.BP	antigen presentation	0.988181	0	2
GO:0019884.BP	antigen presentation, exogenous antigen	0.988181	0	2
GO:0019886.BP	antigen processing, exogenous antigen via MHC class II	0.988181	0	2
GO:0019898.CC	extrinsic to membrane	0.988181	0	2
GO:0030048.BP	actin filament-based movement	0.988181	0	2
GO:0030138.CC	COPII-coated vesicle	0.988181	0	2
GO:0030149.BP	sphingolipid catabolism	0.988181	0	2
GO:0030162.BP	regulation of proteolysis and peptidolysis	0.988181	0	2
GO:0030163.BP	protein catabolism	0.988181	0	2
GO:0030168.BP	platelet activation	0.988181	0	2
GO:0030198.BP	extracellular matrix organization and biogenesis	0.988181	0	2
GO:0030234.MF	enzyme regulator activity	0.988181	0	2
GO:0030290.MF	sphingolipid activator protein activity	0.988181	0	2
GO:0030334.BP	regulation of cell migration	0.988181	0	2
GO:0030520.BP	estrogen receptor signaling pathway	0.988181	0	2
GO:0030838.BP	positive regulation of actin filament polymerization	0.988181	0	2
GO:0042102.BP	positive regulation of T-cell proliferation	0.988181	0	2
GO:0042113.BP	B-cell activation	0.988181	0	2
GO:0042133.BP	neurotransmitter metabolism	0.988181	0	2
GO:0042135.BP	neurotransmitter catabolism	0.988181	0	2
GO:0042288.MF	MHC class I protein binding	0.988181	0	2
GO:0045012.MF	MHC class II receptor activity	0.988181	0	2
GO:0045086.BP	positive regulation of interleukin-2 biosynthesis	0.988181	0	2
GO:0046870.MF	cadmium ion binding	0.988181	0	2
GO:0046961.MF	hydrogen-transporting ATPase activity, rotational mechanism	0.988181	0	2
GO:0050509.MF	N-acetylglucosaminyl-proteoglycan 4-beta-glucuronosyltransferase activity	0.988181	0	2
GO:0000050.BP	urea cycle	0.994074	0	1
GO:0000060.BP	protein-nucleus import, translocation	0.994074	0	1
GO:0000072.BP	M-phase specific microtubule process	0.994074	0	1
GO:0000076.BP	DNA replication checkpoint	0.994074	0	1
GO:0000080.BP	G1 phase of mitotic cell cycle	0.994074	0	1
GO:0000084.BP	S phase of mitotic cell cycle	0.994074	0	1
GO:0000085.BP	G2 phase of mitotic cell cycle	0.994074	0	1
GO:0000146.MF	microfilament motor activity	0.994074	0	1
GO:0000154.BP	rRNA modification	0.994074	0	1
GO:0000155.MF	two-component sensor molecule activity	0.994074	0	1
GO:0000164.CC	protein phosphatase type 1 complex	0.994074	0	1
GO:0000175.MF	3'-5' exoribonuclease activity	0.994074	0	1
GO:0000176.CC	nuclear exosome (RNase complex)	0.994074	0	1
GO:0000179.MF	rRNA (adenine-N6,N6-)-dimethyltransferase activity	0.994074	0	1
GO:0000182.MF	ribosomal DNA (rDNA) binding	0.994074	0	1
GO:0000185.BP	activation of MAPKKK	0.994074	0	1
GO:0000242.CC	pericentriolar material	0.994074	0	1
GO:0000244.BP	assembly of spliceosomal tri-snRNP	0.994074	0	1
GO:0000245.BP	spliceosome assembly	0.994074	0	1
GO:0000247.MF	C-8 sterol isomerase activity	0.994074	0	1
GO:0000250.MF	lanosterol synthase activity	0.994074	0	1
GO:0000305.BP	response to oxygen radicals	0.994074	0	1
GO:0000731.BP	DNA repair synthesis	0.994074	0	1
GO:0000791.CC	euchromatin	0.994074	0	1
GO:0000795.CC	synaptonemal complex	0.994074	0	1
GO:0000900.MF	translation repressor activity, nucleic acid binding	0.994074	0	1
GO:0001502.BP	cartilage condensation	0.994074	0	1
GO:0001504.BP	neurotransmitter uptake	0.994074	0	1
GO:0001514.BP	selenocysteine incorporation	0.994074	0	1
GO:0001540.MF	beta-amyloid binding	0.994074	0	1
GO:0001560.BP	interpretation of external signals that regulate cell growth	0.994074	0	1
GO:0001666.BP	response to hypoxia	0.994074	0	1
GO:0001672.BP	regulation of chromatin assembly/disassembly	0.994074	0	1
GO:0001719.BP	inhibition of caspase activation	0.994074	0	1
GO:0001747.BP	eye morphogenesis (sensu Mammalia)	0.994074	0	1
GO:0001764.BP	neuronal migration	0.994074	0	1
GO:0003678.MF	DNA helicase activity	0.994074	0	1
GO:0003680.MF	AT DNA binding	0.994074	0	1
GO:0003762.MF	histone-specific chaperone activity	0.994074	0	1
GO:0003782.MF	F-actin capping activity	0.994074	0	1
GO:0003805.MF	coagulation factor XIa activity	0.994074	0	1
GO:0003806.MF	coagulation factor XIIa activity	0.994074	0	1
GO:0003809.MF	thrombin activity	0.994074	0	1
GO:0003813.MF	classical-complement-pathway C3/C5 convertase activity	0.994074	0	1
GO:0003815.MF	complement component C1r activity	0.994074	0	1
GO:0003817.MF	complement factor D activity	0.994074	0	1
GO:0003836.MF	beta-galactoside alpha-2,3-sialyltransferase activity	0.994074	0	1
GO:0003847.MF	1-alkyl-2-acetylglycerophosphocholine esterase activity	0.994074	0	1
GO:0003865.MF	3-oxo-5-alpha-steroid 4-dehydrogenase activity	0.994074	0	1
GO:0003872.MF	6-phosphofructokinase activity	0.994074	0	1
GO:0003883.MF	CTP synthase activity	0.994074	0	1
GO:0003910.MF	DNA ligase (ATP) activity	0.994074	0	1
GO:0003920.MF	GMP reductase activity	0.994074	0	1
GO:0003938.MF	IMP dehydrogenase activity	0.994074	0	1
GO:0003942.MF	N-acetyl-gamma-glutamyl-phosphate reductase activity	0.994074	0	1
GO:0003950.MF	NAD+ ADP-ribosyltransferase activity	0.994074	0	1
GO:0003960.MF	NADPH:quinone reductase activity	0.994074	0	1
GO:0003975.MF	UDP-N-acetylglucosamine-dolichyl-phosphate N-acetylglucosaminephosphotransferase activity	0.994074	0	1
GO:0003977.MF	UDP-N-acetylglucosamine diphosphorylase activity	0.994074	0	1
GO:0003978.MF	UDP-glucose 4-epimerase activity	0.994074	0	1
GO:0003979.MF	UDP-glucose 6-dehydrogenase activity	0.994074	0	1
GO:0003980.MF	UDP-glucose:glycoprotein glucosyltransferase activity	0.994074	0	1
GO:0003985.MF	acetyl-CoA C-acetyltransferase activity	0.994074	0	1
GO:0003989.MF	acetyl-CoA carboxylase activity	0.994074	0	1
GO:0003994.MF	aconitate hydratase activity	0.994074	0	1
GO:0003995.MF	acyl-CoA dehydrogenase activity	0.994074	0	1
GO:0004000.MF	adenosine deaminase activity	0.994074	0	1
GO:0004001.MF	adenosine kinase activity	0.994074	0	1
GO:0004013.MF	adenosylhomocysteinase activity	0.994074	0	1
GO:0004017.MF	adenylate kinase activity	0.994074	0	1
GO:0004018.MF	adenylosuccinate lyase activity	0.994074	0	1
GO:0004030.MF	aldehyde dehydrogenase [NAD(P)+] activity	0.994074	0	1
GO:0004035.MF	alkaline phosphatase activity	0.994074	0	1
GO:0004047.MF	aminomethyltransferase activity	0.994074	0	1
GO:0004049.MF	anthranilate synthase activity	0.994074	0	1
GO:0004055.MF	argininosuccinate synthase activity	0.994074	0	1
GO:0004069.MF	aspartate transaminase activity	0.994074	0	1
GO:0004070.MF	aspartate carbamoyltransferase activity	0.994074	0	1
GO:0004075.MF	biotin carboxylase activity	0.994074	0	1
GO:0004082.MF	bisphosphoglycerate mutase activity	0.994074	0	1
GO:0004083.MF	bisphosphoglycerate phosphatase activity	0.994074	0	1
GO:0004088.MF	carbamoyl-phosphate synthase (glutamine-hydrolyzing) activity	0.994074	0	1
GO:0004096.MF	catalase activity	0.994074	0	1
GO:0004115.MF	cAMP-specific phosphodiesterase activity	0.994074	0	1
GO:0004137.MF	deoxycytidine kinase activity	0.994074	0	1
GO:0004138.MF	deoxyguanosine kinase activity	0.994074	0	1
GO:0004146.MF	dihydrofolate reductase activity	0.994074	0	1
GO:0004149.MF	dihydrolipoyllysine-residue succinyltransferase activity	0.994074	0	1
GO:0004151.MF	dihydroorotase activity	0.994074	0	1
GO:0004167.MF	dopachrome isomerase activity	0.994074	0	1
GO:0004176.MF	ATP-dependent peptidase activity	0.994074	0	1
GO:0004178.MF	leucyl aminopeptidase activity	0.994074	0	1
GO:0004186.MF	carboxypeptidase C activity	0.994074	0	1
GO:0004187.MF	carboxypeptidase D activity	0.994074	0	1
GO:0004193.MF	cathepsin E activity	0.994074	0	1
GO:0004213.MF	cathepsin B activity	0.994074	0	1
GO:0004217.MF	cathepsin L activity	0.994074	0	1
GO:0004218.MF	cathepsin S activity	0.994074	0	1
GO:0004229.MF	gelatinase B activity	0.994074	0	1
GO:0004235.MF	matrilysin activity	0.994074	0	1
GO:0004240.MF	mitochondrial processing peptidase activity	0.994074	0	1
GO:0004252.MF	serine-type endopeptidase activity	0.994074	0	1
GO:0004274.MF	dipeptidyl-peptidase IV activity	0.994074	0	1
GO:0004283.MF	plasmin activity	0.994074	0	1
GO:0004287.MF	prolyl oligopeptidase activity	0.994074	0	1
GO:0004293.MF	tissue kallikrein activity	0.994074	0	1
GO:0004297.MF	u-plasminogen activator activity	0.994074	0	1
GO:0004301.MF	epoxide hydrolase activity	0.994074	0	1
GO:0004306.MF	ethanolamine-phosphate cytidylyltransferase activity	0.994074	0	1
GO:0004308.MF	exo-alpha-sialidase activity	0.994074	0	1
GO:0004314.MF	[acyl-carrier protein] S-malonyltransferase activity	0.994074	0	1
GO:0004320.MF	oleoyl-[acyl-carrier protein] hydrolase activity	0.994074	0	1
GO:0004321.MF	fatty-acyl-CoA synthase activity	0.994074	0	1
GO:0004325.MF	ferrochelatase activity	0.994074	0	1
GO:0004334.MF	fumarylacetoacetase activity	0.994074	0	1
GO:0004342.MF	glucosamine-6-phosphate deaminase activity	0.994074	0	1
GO:0004346.MF	glucose-6-phosphatase activity	0.994074	0	1
GO:0004349.MF	glutamate 5-kinase activity	0.994074	0	1
GO:0004350.MF	glutamate-5-semialdehyde dehydrogenase activity	0.994074	0	1
GO:0004363.MF	glutathione synthase activity	0.994074	0	1
GO:0004367.MF	glycerol-3-phosphate dehydrogenase (NAD+) activity	0.994074	0	1
GO:0004375.MF	glycine dehydrogenase (decarboxylating) activity	0.994074	0	1
GO:0004408.MF	holocytochrome-c synthase activity	0.994074	0	1
GO:0004418.MF	hydroxymethylbilane synthase activity	0.994074	0	1
GO:0004426.MF	indoleamine-pyrrole 2,3-dioxygenase activity	0.994074	0	1
GO:0004435.MF	phosphoinositide phospholipase C activity	0.994074	0	1
GO:0004439.MF	phosphoinositide 5-phosphatase activity	0.994074	0	1
GO:0004441.MF	inositol-1,4-bisphosphate 1-phosphatase activity	0.994074	0	1
GO:0004449.MF	isocitrate dehydrogenase (NAD+) activity	0.994074	0	1
GO:0004462.MF	lactoylglutathione lyase activity	0.994074	0	1
GO:0004465.MF	lipoprotein lipase activity	0.994074	0	1
GO:0004477.MF	methenyltetrahydrofolate cyclohydrolase activity	0.994074	0	1
GO:0004487.MF	methylenetetrahydrofolate dehydrogenase (NAD+) activity	0.994074	0	1
GO:0004494.MF	methylmalonyl-CoA mutase activity	0.994074	0	1
GO:0004521.MF	endoribonuclease activity	0.994074	0	1
GO:0004528.MF	phosphodiesterase I activity	0.994074	0	1
GO:0004534.MF	5'-3' exoribonuclease activity	0.994074	0	1
GO:0004551.MF	nucleotide diphosphatase activity	0.994074	0	1
GO:0004559.MF	alpha-mannosidase activity	0.994074	0	1
GO:0004560.MF	alpha-L-fucosidase activity	0.994074	0	1
GO:0004566.MF	beta-glucuronidase activity	0.994074	0	1
GO:0004572.MF	mannosyl-oligosaccharide 1,3-1,6-alpha-mannosidase activity	0.994074	0	1
GO:0004582.MF	dolichyl-phosphate beta-D-mannosyltransferase activity	0.994074	0	1
GO:0004586.MF	ornithine decarboxylase activity	0.994074	0	1
GO:0004588.MF	orotate phosphoribosyltransferase activity	0.994074	0	1
GO:0004590.MF	orotidine-5'-phosphate decarboxylase activity	0.994074	0	1
GO:0004594.MF	pantothenate kinase activity	0.994074	0	1
GO:0004613.MF	phosphoenolpyruvate carboxykinase (GTP) activity	0.994074	0	1
GO:0004616.MF	phosphogluconate dehydrogenase (decarboxylating) activity	0.994074	0	1
GO:0004618.MF	phosphoglycerate kinase activity	0.994074	0	1
GO:0004619.MF	phosphoglycerate mutase activity	0.994074	0	1
GO:0004623.MF	phospholipase A2 activity	0.994074	0	1
GO:0004649.MF	poly(ADP-ribose) glycohydrolase activity	0.994074	0	1
GO:0004652.MF	polynucleotide adenylyltransferase activity	0.994074	0	1
GO:0004656.MF	procollagen-proline 4-dioxygenase activity	0.994074	0	1
GO:0004658.MF	propionyl-CoA carboxylase activity	0.994074	0	1
GO:0004659.MF	prenyltransferase activity	0.994074	0	1
GO:0004660.MF	protein farnesyltransferase activity	0.994074	0	1
GO:0004661.MF	protein geranylgeranyltransferase activity	0.994074	0	1
GO:0004689.MF	phosphorylase kinase activity	0.994074	0	1
GO:0004697.MF	protein kinase C activity	0.994074	0	1
GO:0004702.MF	receptor signaling protein serine/threonine kinase activity	0.994074	0	1
GO:0004705.MF	JUN kinase activity	0.994074	0	1
GO:0004709.MF	MAP kinase kinase kinase activity	0.994074	0	1
GO:0004716.MF	receptor signaling protein tyrosine kinase activity	0.994074	0	1
GO:0004718.MF	Janus kinase activity	0.994074	0	1
GO:0004720.MF	protein-lysine 6-oxidase activity	0.994074	0	1
GO:0004723.MF	calcium-dependent protein serine/threonine phosphatase activity	0.994074	0	1
GO:0004731.MF	purine-nucleoside phosphorylase activity	0.994074	0	1
GO:0004740.MF	[pyruvate dehydrogenase (lipoamide)] kinase activity	0.994074	0	1
GO:0004743.MF	pyruvate kinase activity	0.994074	0	1
GO:0004745.MF	retinol dehydrogenase activity	0.994074	0	1
GO:0004749.MF	ribose-phosphate diphosphokinase activity	0.994074	0	1
GO:0004758.MF	serine C-palmitoyltransferase activity	0.994074	0	1
GO:0004765.MF	shikimate kinase activity	0.994074	0	1
GO:0004767.MF	sphingomyelin phosphodiesterase activity	0.994074	0	1
GO:0004769.MF	steroid delta-isomerase activity	0.994074	0	1
GO:0004771.MF	sterol esterase activity	0.994074	0	1
GO:0004773.MF	steryl-sulfatase activity	0.994074	0	1
GO:0004791.MF	thioredoxin-disulfide reductase activity	0.994074	0	1
GO:0004795.MF	threonine synthase activity	0.994074	0	1
GO:0004797.MF	thymidine kinase activity	0.994074	0	1
GO:0004798.MF	thymidylate kinase activity	0.994074	0	1
GO:0004802.MF	transketolase activity	0.994074	0	1
GO:0004813.MF	alanine-tRNA ligase activity	0.994074	0	1
GO:0004817.MF	cysteine-tRNA ligase activity	0.994074	0	1
GO:0004818.MF	glutamate-tRNA ligase activity	0.994074	0	1
GO:0004819.MF	glutamine-tRNA ligase activity	0.994074	0	1
GO:0004821.MF	histidine-tRNA ligase activity	0.994074	0	1
GO:0004822.MF	isoleucine-tRNA ligase activity	0.994074	0	1
GO:0004830.MF	tryptophan-tRNA ligase activity	0.994074	0	1
GO:0004833.MF	tryptophan 2,3-dioxygenase activity	0.994074	0	1
GO:0004844.MF	uracil DNA N-glycosylase activity	0.994074	0	1
GO:0004852.MF	uroporphyrinogen-III synthase activity	0.994074	0	1
GO:0004853.MF	uroporphyrinogen decarboxylase activity	0.994074	0	1
GO:0004857.MF	enzyme inhibitor activity	0.994074	0	1
GO:0004860.MF	protein kinase inhibitor activity	0.994074	0	1
GO:0004866.MF	endopeptidase inhibitor activity	0.994074	0	1
GO:0004873.MF	asialoglycoprotein receptor activity	0.994074	0	1
GO:0004906.MF	interferon-gamma receptor activity	0.994074	0	1
GO:0004909.MF	interleukin-1, Type I, activating receptor activity	0.994074	0	1
GO:0004911.MF	interleukin-2 receptor activity	0.994074	0	1
GO:0004917.MF	interleukin-7 receptor activity	0.994074	0	1
GO:0004925.MF	prolactin receptor activity	0.994074	0	1
GO:0004926.MF	non-G-protein coupled 7TM receptor activity	0.994074	0	1
GO:0004941.MF	beta2-adrenergic receptor activity	0.994074	0	1
GO:0004957.MF	prostaglandin E receptor activity	0.994074	0	1
GO:0004962.MF	endothelin receptor activity	0.994074	0	1
GO:0004971.MF	alpha-amino-3-hydroxy-5-methyl-4-isoxazole propionate selective glutamate receptor activity	0.994074	0	1
GO:0004985.MF	opioid receptor activity	0.994074	0	1
GO:0005011.MF	macrophage colony stimulating factor receptor activity	0.994074	0	1
GO:0005018.MF	platelet-derived growth factor, alpha-receptor activity	0.994074	0	1
GO:0005024.MF	transforming growth factor beta receptor activity	0.994074	0	1
GO:0005026.MF	type II transforming growth factor beta receptor activity	0.994074	0	1
GO:0005027.MF	NGF/TNF (6 C-domain) receptor activity	0.994074	0	1
GO:0005046.MF	KDEL sequence binding	0.994074	0	1
GO:0005066.MF	transmembrane receptor protein tyrosine kinase signaling protein activity	0.994074	0	1
GO:0005072.MF	transforming growth factor beta receptor, cytoplasmic mediator activity	0.994074	0	1
GO:0005086.MF	ARF guanyl-nucleotide exchange factor activity	0.994074	0	1
GO:0005087.MF	Ran guanyl-nucleotide exchange factor activity	0.994074	0	1
GO:0005094.MF	Rho GDP-dissociation inhibitor activity	0.994074	0	1
GO:0005095.MF	GTPase inhibitor activity	0.994074	0	1
GO:0005098.MF	Ran GTPase activator activity	0.994074	0	1
GO:0005137.MF	interleukin-5 receptor binding	0.994074	0	1
GO:0005146.MF	leukemia inhibitory factor receptor binding	0.994074	0	1
GO:0005147.MF	oncostatin-M receptor binding	0.994074	0	1
GO:0005149.MF	interleukin-1 receptor binding	0.994074	0	1
GO:0005154.MF	epidermal growth factor receptor binding	0.994074	0	1
GO:0005157.MF	macrophage colony stimulating factor receptor binding	0.994074	0	1
GO:0005158.MF	insulin receptor binding	0.994074	0	1
GO:0005159.MF	insulin-like growth factor receptor binding	0.994074	0	1
GO:0005172.MF	vascular endothelial growth factor receptor binding	0.994074	0	1
GO:0005184.MF	neuropeptide hormone activity	0.994074	0	1
GO:0005234.MF	glutamate-gated ion channel activity	0.994074	0	1
GO:0005245.MF	voltage-gated calcium channel activity	0.994074	0	1
GO:0005251.MF	delayed rectifier potassium channel activity	0.994074	0	1
GO:0005286.MF	basic amino acid permease activity	0.994074	0	1
GO:0005313.MF	L-glutamate transporter activity	0.994074	0	1
GO:0005338.MF	nucleotide-sugar transporter activity	0.994074	0	1
GO:0005353.MF	fructose transporter activity	0.994074	0	1
GO:0005372.MF	water transporter activity	0.994074	0	1
GO:0005375.MF	copper ion transporter activity	0.994074	0	1
GO:0005381.MF	iron ion transporter activity	0.994074	0	1
GO:0005391.MF	sodium/potassium-exchanging ATPase activity	0.994074	0	1
GO:0005459.MF	UDP-galactose transporter activity	0.994074	0	1
GO:0005463.MF	UDP-N-acetylgalactosamine transporter activity	0.994074	0	1
GO:0005485.MF	v-SNARE activity	0.994074	0	1
GO:0005517.MF	calmodulin inhibitor activity	0.994074	0	1
GO:0005523.MF	tropomyosin binding	0.994074	0	1
GO:0005528.MF	FK506 binding	0.994074	0	1
GO:0005534.MF	galactose binding	0.994074	0	1
GO:0005579.CC	membrane attack complex	0.994074	0	1
GO:0005595.CC	collagen type XII	0.994074	0	1
GO:0005603.CC	complement component C2 complex	0.994074	0	1
GO:0005637.CC	nuclear inner membrane	0.994074	0	1
GO:0005638.CC	lamin filament	0.994074	0	1
GO:0005640.CC	nuclear outer membrane	0.994074	0	1
GO:0005653.CC	perinuclear space	0.994074	0	1
GO:0005659.CC	delta DNA polymerase complex	0.994074	0	1
GO:0005680.CC	anaphase-promoting complex	0.994074	0	1
GO:0005685.CC	snRNP U1	0.994074	0	1
GO:0005686.CC	snRNP U2	0.994074	0	1
GO:0005720.CC	nuclear heterochromatin	0.994074	0	1
GO:0005724.CC	nuclear telomeric heterochromatin	0.994074	0	1
GO:0005754.CC	proton-transporting ATP synthase, catalytic core (sensu Eukarya)	0.994074	0	1
GO:0005763.CC	mitochondrial small ribosomal subunit	0.994074	0	1
GO:0005765.CC	lysosomal membrane	0.994074	0	1
GO:0005778.CC	peroxisomal membrane	0.994074	0	1
GO:0005784.CC	translocon	0.994074	0	1
GO:0005787.CC	signal peptidase complex	0.994074	0	1
GO:0005790.CC	smooth endoplasmic reticulum	0.994074	0	1
GO:0005802.CC	Golgi trans face	0.994074	0	1
GO:0005811.CC	lipid particle	0.994074	0	1
GO:0005813.CC	centrosome	0.994074	0	1
GO:0005816.CC	spindle pole body	0.994074	0	1
GO:0005843.CC	cytosolic small ribosomal subunit (sensu Eukarya)	0.994074	0	1
GO:0005847.CC	mRNA cleavage and polyadenylation specificity factor complex	0.994074	0	1
GO:0005853.CC	eukaryotic translation elongation factor 1 complex	0.994074	0	1
GO:0005868.CC	cytoplasmic dynein complex	0.994074	0	1
GO:0005871.CC	kinesin complex	0.994074	0	1
GO:0005883.CC	neurofilament	0.994074	0	1
GO:0005891.CC	voltage-gated calcium channel complex	0.994074	0	1
GO:0005895.CC	interleukin-5 receptor complex	0.994074	0	1
GO:0005912.CC	adherens junction	0.994074	0	1
GO:0005945.CC	6-phosphofructokinase complex	0.994074	0	1
GO:0005961.CC	glycine dehydrogenase complex (decarboxylating)	0.994074	0	1
GO:0005964.CC	phosphorylase kinase complex	0.994074	0	1
GO:0005967.CC	pyruvate dehydrogenase complex (sensu Eukarya)	0.994074	0	1
GO:0005980.BP	glycogen catabolism	0.994074	0	1
GO:0006002.BP	fructose 6-phosphate metabolism	0.994074	0	1
GO:0006004.BP	fucose metabolism	0.994074	0	1
GO:0006010.BP	glucose 6-phosphate utilization	0.994074	0	1
GO:0006011.BP	UDP-glucose metabolism	0.994074	0	1
GO:0006012.BP	galactose metabolism	0.994074	0	1
GO:0006043.BP	glucosamine catabolism	0.994074	0	1
GO:0006044.BP	N-acetylglucosamine metabolism	0.994074	0	1
GO:0006048.BP	UDP-N-acetylglucosamine biosynthesis	0.994074	0	1
GO:0006065.BP	UDP-glucuronate biosynthesis	0.994074	0	1
GO:0006066.BP	alcohol metabolism	0.994074	0	1
GO:0006072.BP	glycerol-3-phosphate metabolism	0.994074	0	1
GO:0006081.BP	aldehyde metabolism	0.994074	0	1
GO:0006085.BP	acetyl-CoA biosynthesis	0.994074	0	1
GO:0006094.BP	gluconeogenesis	0.994074	0	1
GO:0006104.BP	succinyl-CoA metabolism	0.994074	0	1
GO:0006166.BP	purine salvage	0.994074	0	1
GO:0006177.BP	GMP biosynthesis	0.994074	0	1
GO:0006182.BP	cGMP biosynthesis	0.994074	0	1
GO:0006196.BP	AMP catabolism	0.994074	0	1
GO:0006222.BP	UMP biosynthesis	0.994074	0	1
GO:0006233.BP	dTDP biosynthesis	0.994074	0	1
GO:0006235.BP	dTTP biosynthesis	0.994074	0	1
GO:0006256.BP	UDP catabolism	0.994074	0	1
GO:0006266.BP	DNA ligation	0.994074	0	1
GO:0006268.BP	DNA unwinding	0.994074	0	1
GO:0006269.BP	DNA replication, priming	0.994074	0	1
GO:0006303.BP	double-strand break repair via nonhomologous end-joining	0.994074	0	1
GO:0006304.BP	DNA modification	0.994074	0	1
GO:0006312.BP	mitotic recombination	0.994074	0	1
GO:0006323.BP	DNA packaging	0.994074	0	1
GO:0006335.BP	DNA replication dependent nucleosome assembly	0.994074	0	1
GO:0006337.BP	nucleosome disassembly	0.994074	0	1
GO:0006345.BP	loss of chromatin silencing	0.994074	0	1
GO:0006349.BP	imprinting	0.994074	0	1
GO:0006358.BP	regulation of global transcription from Pol II promoter	0.994074	0	1
GO:0006359.BP	regulation of transcription from Pol III promoter	0.994074	0	1
GO:0006360.BP	transcription from Pol I promoter	0.994074	0	1
GO:0006383.BP	transcription from Pol III promoter	0.994074	0	1
GO:0006384.BP	transcription initiation from Pol III promoter	0.994074	0	1
GO:0006400.BP	tRNA modification	0.994074	0	1
GO:0006408.BP	snRNA-nucleus export	0.994074	0	1
GO:0006417.BP	regulation of protein biosynthesis	0.994074	0	1
GO:0006419.BP	alanyl-tRNA aminoacylation	0.994074	0	1
GO:0006423.BP	cysteinyl-tRNA aminoacylation	0.994074	0	1
GO:0006424.BP	glutamyl-tRNA aminoacylation	0.994074	0	1
GO:0006425.BP	glutaminyl-tRNA aminoacylation	0.994074	0	1
GO:0006427.BP	histidyl-tRNA aminoacylation	0.994074	0	1
GO:0006428.BP	isoleucyl-tRNA aminoacylation	0.994074	0	1
GO:0006436.BP	tryptophanyl-tRNA aminoacylation	0.994074	0	1
GO:0006473.BP	protein amino acid acetylation	0.994074	0	1
GO:0006506.BP	GPI anchor biosynthesis	0.994074	0	1
GO:0006510.BP	ATP-dependent proteolysis	0.994074	0	1
GO:0006533.BP	aspartate catabolism	0.994074	0	1
GO:0006541.BP	glutamine metabolism	0.994074	0	1
GO:0006545.BP	glycine biosynthesis	0.994074	0	1
GO:0006546.BP	glycine catabolism	0.994074	0	1
GO:0006563.BP	L-serine metabolism	0.994074	0	1
GO:0006565.BP	L-serine catabolism	0.994074	0	1
GO:0006568.BP	tryptophan metabolism	0.994074	0	1
GO:0006569.BP	tryptophan catabolism	0.994074	0	1
GO:0006573.BP	valine metabolism	0.994074	0	1
GO:0006583.BP	melanin biosynthesis from tyrosine	0.994074	0	1
GO:0006595.BP	polyamine metabolism	0.994074	0	1
GO:0006596.BP	polyamine biosynthesis	0.994074	0	1
GO:0006601.BP	creatine biosynthesis	0.994074	0	1
GO:0006612.BP	protein-membrane targeting	0.994074	0	1
GO:0006644.BP	phospholipid metabolism	0.994074	0	1
GO:0006659.BP	phosphatidylserine biosynthesis	0.994074	0	1
GO:0006665.BP	sphingolipid metabolism	0.994074	0	1
GO:0006679.BP	glucosylceramide biosynthesis	0.994074	0	1
GO:0006684.BP	sphingomyelin metabolism	0.994074	0	1
GO:0006688.BP	glycosphingolipid biosynthesis	0.994074	0	1
GO:0006691.BP	leukotriene metabolism	0.994074	0	1
GO:0006696.BP	ergosterol biosynthesis	0.994074	0	1
GO:0006706.BP	steroid catabolism	0.994074	0	1
GO:0006750.BP	glutathione biosynthesis	0.994074	0	1
GO:0006772.BP	thiamin metabolism	0.994074	0	1
GO:0006780.BP	uroporphyrinogen III biosynthesis	0.994074	0	1
GO:0006800.BP	oxygen and reactive oxygen species metabolism	0.994074	0	1
GO:0006807.BP	nitrogen metabolism	0.994074	0	1
GO:0006809.BP	nitric oxide biosynthesis	0.994074	0	1
GO:0006820.BP	anion transport	0.994074	0	1
GO:0006825.BP	copper ion transport	0.994074	0	1
GO:0006829.BP	zinc ion transport	0.994074	0	1
GO:0006833.BP	water transport	0.994074	0	1
GO:0006835.BP	dicarboxylic acid transport	0.994074	0	1
GO:0006836.BP	neurotransmitter transport	0.994074	0	1
GO:0006858.BP	extracellular transport	0.994074	0	1
GO:0006873.BP	cell ion homeostasis	0.994074	0	1
GO:0006887.BP	exocytosis	0.994074	0	1
GO:0006892.BP	post-Golgi transport	0.994074	0	1
GO:0006904.BP	vesicle docking during the process of exocytosis	0.994074	0	1
GO:0006907.BP	pinocytosis	0.994074	0	1
GO:0006909.BP	phagocytosis	0.994074	0	1
GO:0006913.BP	nucleocytoplasmic transport	0.994074	0	1
GO:0006929.BP	substrate-bound cell migration	0.994074	0	1
GO:0006930.BP	substrate-bound cell migration, cell extension	0.994074	0	1
GO:0006937.BP	regulation of muscle contraction	0.994074	0	1
GO:0006941.BP	striated muscle contraction	0.994074	0	1
GO:0006986.BP	response to unfolded protein	0.994074	0	1
GO:0006994.BP	sterol depletion response, SREBP target gene transcriptional activation	0.994074	0	1
GO:0007005.BP	mitochondrion organization and biogenesis	0.994074	0	1
GO:0007022.BP	chaperonin-mediated tubulin folding	0.994074	0	1
GO:0007025.BP	beta-tubulin folding	0.994074	0	1
GO:0007030.BP	Golgi organization and biogenesis	0.994074	0	1
GO:0007043.BP	intercellular junction assembly	0.994074	0	1
GO:0007044.BP	cell-substrate junction assembly	0.994074	0	1
GO:0007079.BP	mitotic chromosome movement	0.994074	0	1
GO:0007080.BP	mitotic metaphase plate congression	0.994074	0	1
GO:0007095.BP	mitotic G2 checkpoint	0.994074	0	1
GO:0007096.BP	regulation of exit from mitosis	0.994074	0	1
GO:0007163.BP	establishment and/or maintenance of cell polarity	0.994074	0	1
GO:0007167.BP	enzyme linked receptor protein signaling pathway	0.994074	0	1
GO:0007200.BP	G-protein signaling, coupled to IP3 second messenger (phospholipase C activating)	0.994074	0	1
GO:0007202.BP	phospholipase C activation	0.994074	0	1
GO:0007204.BP	cytosolic calcium ion concentration elevation	0.994074	0	1
GO:0007214.BP	gamma-aminobutyric acid signaling pathway	0.994074	0	1
GO:0007222.BP	frizzled signaling pathway	0.994074	0	1
GO:0007252.BP	I-kappaB phosphorylation	0.994074	0	1
GO:0007263.BP	nitric oxide mediated signal transduction	0.994074	0	1
GO:0007281.BP	germ-cell development	0.994074	0	1
GO:0007286.BP	spermatid development	0.994074	0	1
GO:0007292.BP	female gamete generation	0.994074	0	1
GO:0007413.BP	fasciculation of neuron	0.994074	0	1
GO:0007422.BP	peripheral nervous system development	0.994074	0	1
GO:0007447.BP	imaginal disc pattern formation	0.994074	0	1
GO:0007492.BP	endoderm development	0.994074	0	1
GO:0007499.BP	ectoderm/mesoderm interaction	0.994074	0	1
GO:0007500.BP	mesoderm cell fate determination	0.994074	0	1
GO:0007515.BP	lymph gland development	0.994074	0	1
GO:0007516.BP	hemocyte development	0.994074	0	1
GO:0007530.BP	sex determination	0.994074	0	1
GO:0007567.BP	parturition	0.994074	0	1
GO:0007595.BP	lactation	0.994074	0	1
GO:0007602.BP	phototransduction	0.994074	0	1
GO:0007611.BP	learning and/or memory	0.994074	0	1
GO:0007638.BP	mechanosensory behavior	0.994074	0	1
GO:0008021.CC	synaptic vesicle	0.994074	0	1
GO:0008035.MF	high-density lipoprotein binding	0.994074	0	1
GO:0008038.BP	neuronal cell recognition	0.994074	0	1
GO:0008054.BP	cyclin catabolism	0.994074	0	1
GO:0008073.MF	ornithine decarboxylase inhibitor activity	0.994074	0	1
GO:0008074.CC	guanylate cyclase complex, soluble	0.994074	0	1
GO:0008080.MF	N-acetyltransferase activity	0.994074	0	1
GO:0008091.CC	spectrin	0.994074	0	1
GO:0008104.BP	protein localization	0.994074	0	1
GO:0008119.MF	thiopurine S-methyltransferase activity	0.994074	0	1
GO:0008120.MF	ceramide glucosyltransferase activity	0.994074	0	1
GO:0008133.MF	collagenase activity	0.994074	0	1
GO:0008135.MF	translation factor activity, nucleic acid binding	0.994074	0	1
GO:0008143.MF	poly(A) binding	0.994074	0	1
GO:0008144.MF	drug binding	0.994074	0	1
GO:0008170.MF	N-methyltransferase activity	0.994074	0	1
GO:0008176.MF	tRNA (guanine-N7-)-methyltransferase activity	0.994074	0	1
GO:0008177.MF	succinate dehydrogenase (ubiquinone) activity	0.994074	0	1
GO:0008198.MF	ferrous iron binding	0.994074	0	1
GO:0008238.MF	exopeptidase activity	0.994074	0	1
GO:0008243.MF	plasminogen activator activity	0.994074	0	1
GO:0008250.CC	oligosaccharyl transferase complex	0.994074	0	1
GO:0008260.MF	3-oxoacid CoA-transferase activity	0.994074	0	1
GO:0008266.MF	poly(U) binding	0.994074	0	1
GO:0008287.CC	protein serine/threonine phosphatase complex	0.994074	0	1
GO:0008290.CC	F-actin capping protein complex	0.994074	0	1
GO:0008299.BP	isoprenoid biosynthesis	0.994074	0	1
GO:0008308.MF	voltage-dependent ion-selective channel activity	0.994074	0	1
GO:0008309.MF	double-stranded DNA specific exodeoxyribonuclease activity	0.994074	0	1
GO:0008312.MF	7S RNA binding	0.994074	0	1
GO:0008318.MF	protein prenyltransferase activity	0.994074	0	1
GO:0008339.MF	MP kinase activity	0.994074	0	1
GO:0008379.MF	thioredoxin peroxidase activity	0.994074	0	1
GO:0008402.MF	aromatase activity	0.994074	0	1
GO:0008424.MF	glycoprotein 6-alpha-L-fucosyltransferase activity	0.994074	0	1
GO:0008434.MF	vitamin D3 receptor activity	0.994074	0	1
GO:0008440.MF	inositol-trisphosphate 3-kinase activity	0.994074	0	1
GO:0008442.MF	3-hydroxyisobutyrate dehydrogenase activity	0.994074	0	1
GO:0008453.MF	alanine-glyoxylate transaminase activity	0.994074	0	1
GO:0008462.MF	endopeptidase Clp activity	0.994074	0	1
GO:0008464.MF	gamma-glutamyl hydrolase activity	0.994074	0	1
GO:0008474.MF	palmitoyl-(protein) hydrolase activity	0.994074	0	1
GO:0008475.MF	procollagen-lysine 5-dioxygenase activity	0.994074	0	1
GO:0008483.MF	transaminase activity	0.994074	0	1
GO:0008495.MF	protoheme IX farnesyltransferase activity	0.994074	0	1
GO:0008499.MF	UDP-galactose beta-N-acetylglucosamine beta-1,3-galactosyltransferase activity	0.994074	0	1
GO:0008504.MF	monoamine transporter activity	0.994074	0	1
GO:0008514.MF	organic anion transporter activity	0.994074	0	1
GO:0008517.MF	folate transporter activity	0.994074	0	1
GO:0008533.MF	astacin activity	0.994074	0	1
GO:0008534.MF	purine-specific oxidized base lesion DNA N-glycosylase activity	0.994074	0	1
GO:0008536.MF	RAN protein binding	0.994074	0	1
GO:0008549.MF	dynamin GTPase activity	0.994074	0	1
GO:0008588.BP	release of cytoplasmic sequestered NF-kappaB	0.994074	0	1
GO:0008603.MF	cAMP-dependent protein kinase regulator activity	0.994074	0	1
GO:0008610.BP	lipid biosynthesis	0.994074	0	1
GO:0008617.BP	guanosine metabolism	0.994074	0	1
GO:0008631.BP	induction of apoptosis by oxidative stress	0.994074	0	1
GO:0008634.BP	negative regulation of survival gene product activity	0.994074	0	1
GO:0008649.MF	rRNA methyltransferase activity	0.994074	0	1
GO:0008670.MF	2,4-dienoyl-CoA reductase (NADPH) activity	0.994074	0	1
GO:0008709.MF	7-alpha-hydroxysteroid dehydrogenase activity	0.994074	0	1
GO:0008785.MF	alkyl hydroperoxide reductase activity	0.994074	0	1
GO:0008898.MF	homocysteine S-methyltransferase activity	0.994074	0	1
GO:0008907.MF	integrase activity	0.994074	0	1
GO:0009088.BP	threonine biosynthesis	0.994074	0	1
GO:0009101.BP	glycoprotein biosynthesis	0.994074	0	1
GO:0009152.BP	purine ribonucleotide biosynthesis	0.994074	0	1
GO:0009156.BP	ribonucleoside monophosphate biosynthesis	0.994074	0	1
GO:0009279.CC	external outer membrane (sensu Gram-negative Bacteria)	0.994074	0	1
GO:0009312.BP	oligosaccharide biosynthesis	0.994074	0	1
GO:0009331.CC	glycerol-3-phosphate dehydrogenase complex	0.994074	0	1
GO:0009343.CC	biotin carboxylase complex	0.994074	0	1
GO:0009347.CC	aspartate carbamoyltransferase complex	0.994074	0	1
GO:0009395.BP	phospholipid catabolism	0.994074	0	1
GO:0009396.BP	folic acid and derivative biosynthesis	0.994074	0	1
GO:0009405.BP	pathogenesis	0.994074	0	1
GO:0009408.BP	response to heat	0.994074	0	1
GO:0009416.BP	response to light	0.994074	0	1
GO:0009506.CC	plasmodesma	0.994074	0	1
GO:0009605.BP	response to external stimulus	0.994074	0	1
GO:0009607.BP	response to biotic stimulus	0.994074	0	1
GO:0009650.BP	UV protection	0.994074	0	1
GO:0009755.BP	hormone mediated signaling	0.994074	0	1
GO:0009897.CC	external side of plasma membrane	0.994074	0	1
GO:0009925.CC	basal plasma membrane	0.994074	0	1
GO:0009991.BP	response to extracellular stimulus	0.994074	0	1
GO:0010038.BP	response to metal ion	0.994074	0	1
GO:0015008.CC	ubiquinol-cytochrome-c reductase complex (sensu Eukarya)	0.994074	0	1
GO:0015015.BP	heparan sulfate proteoglycan biosynthesis, enzymatic modification	0.994074	0	1
GO:0015030.CC	Cajal body	0.994074	0	1
GO:0015057.MF	thrombin receptor activity	0.994074	0	1
GO:0015068.MF	glycine amidinotransferase activity	0.994074	0	1
GO:0015071.MF	protein phosphatase type 2C activity	0.994074	0	1
GO:0015075.MF	ion transporter activity	0.994074	0	1
GO:0015081.MF	sodium ion transporter activity	0.994074	0	1
GO:0015125.MF	bile acid transporter activity	0.994074	0	1
GO:0015207.MF	adenine transporter activity	0.994074	0	1
GO:0015238.MF	drug transporter activity	0.994074	0	1
GO:0015266.MF	protein channel activity	0.994074	0	1
GO:0015267.MF	channel/pore class transporter activity	0.994074	0	1
GO:0015270.MF	dihydropyridine-sensitive calcium channel activity	0.994074	0	1
GO:0015277.MF	kainate selective glutamate receptor activity	0.994074	0	1
GO:0015279.MF	store-operated calcium channel activity	0.994074	0	1
GO:0015280.MF	amiloride-sensitive sodium channel activity	0.994074	0	1
GO:0015379.MF	potassium:chloride symporter activity	0.994074	0	1
GO:0015459.MF	potassium channel regulator activity	0.994074	0	1
GO:0015482.MF	voltage-dependent anion channel porin activity	0.994074	0	1
GO:0015662.MF	ATPase activity, coupled to transmembrane movement of ions, phosphorylative mechanism	0.994074	0	1
GO:0015722.BP	canalicular bile acid transport	0.994074	0	1
GO:0015755.BP	fructose transport	0.994074	0	1
GO:0015780.BP	nucleotide-sugar transport	0.994074	0	1
GO:0015789.BP	UDP-N-acetylgalactosamine transport	0.994074	0	1
GO:0015813.BP	L-glutamate transport	0.994074	0	1
GO:0015844.BP	monoamine transport	0.994074	0	1
GO:0015910.BP	peroxisomal long-chain fatty acid import	0.994074	0	1
GO:0015937.BP	coenzyme A biosynthesis	0.994074	0	1
GO:0015942.BP	formate metabolism	0.994074	0	1
GO:0016019.MF	peptidoglycan recognition activity	0.994074	0	1
GO:0016034.MF	maleylacetoacetate isomerase activity	0.994074	0	1
GO:0016051.BP	carbohydrate biosynthesis	0.994074	0	1
GO:0016064.BP	humoral defense mechanism (sensu Vertebrata)	0.994074	0	1
GO:0016070.BP	RNA metabolism	0.994074	0	1
GO:0016149.MF	translation release factor activity, codon specific	0.994074	0	1
GO:0016151.MF	nickel ion binding	0.994074	0	1
GO:0016209.MF	antioxidant activity	0.994074	0	1
GO:0016224.MF	non-selenium glutathione peroxidase activity	0.994074	0	1
GO:0016246.BP	RNA interference	0.994074	0	1
GO:0016266.BP	O-glycan processing	0.994074	0	1
GO:0016272.CC	prefoldin complex	0.994074	0	1
GO:0016290.MF	palmitoyl-CoA hydrolase activity	0.994074	0	1
GO:0016291.MF	acyl-CoA thioesterase activity	0.994074	0	1
GO:0016316.MF	phosphatidylinositol-3,4-bisphosphate 4-phosphatase activity	0.994074	0	1
GO:0016343.MF	cytoskeletal anchoring activity	0.994074	0	1
GO:0016478.BP	negative regulation of translation	0.994074	0	1
GO:0016486.BP	peptide hormone processing	0.994074	0	1
GO:0016514.CC	SWI/SNF complex	0.994074	0	1
GO:0016529.CC	sarcoplasmic reticulum	0.994074	0	1
GO:0016540.BP	protein autoprocessing	0.994074	0	1
GO:0016566.MF	specific transcriptional repressor activity	0.994074	0	1
GO:0016573.BP	histone acetylation	0.994074	0	1
GO:0016592.CC	Srb-mediator complex	0.994074	0	1
GO:0016597.MF	amino acid binding	0.994074	0	1
GO:0016600.CC	flotillin complex	0.994074	0	1
GO:0016614.MF	oxidoreductase activity, acting on CH-OH group of donors	0.994074	0	1
GO:0016656.MF	monodehydroascorbate reductase (NADH) activity	0.994074	0	1
GO:0016706.MF	oxidoreductase activity, acting on paired donors, with incorporation or reduction of molecular oxygen, 2-oxoglutarate as one donor, and incorporation of one atom each of oxygen into both donors	0.994074	0	1
GO:0016758.MF	transferase activity, transferring hexosyl groups	0.994074	0	1
GO:0016788.MF	hydrolase activity, acting on ester bonds	0.994074	0	1
GO:0016804.MF	prolyl aminopeptidase activity	0.994074	0	1
GO:0016922.MF	ligand-dependent nuclear receptor interactor activity	0.994074	0	1
GO:0017022.MF	myosin binding	0.994074	0	1
GO:0017026.MF	procollagen C-endopeptidase activity	0.994074	0	1
GO:0017053.CC	transcriptional repressor complex	0.994074	0	1
GO:0017057.MF	6-phosphogluconolactonase activity	0.994074	0	1
GO:0017072.MF	tubulin-specific chaperone activity	0.994074	0	1
GO:0017112.MF	Rab guanyl-nucleotide exchange factor activity	0.994074	0	1
GO:0017119.CC	Golgi transport complex	0.994074	0	1
GO:0017124.MF	SH3-domain binding	0.994074	0	1
GO:0017153.MF	sodium:dicarboxylate symporter activity	0.994074	0	1
GO:0017176.MF	phosphatidylinositol N-acetylglucosaminyltransferase activity	0.994074	0	1
GO:0018346.BP	protein amino acid prenylation	0.994074	0	1
GO:0018347.BP	protein amino acid farnesylation	0.994074	0	1
GO:0018348.BP	protein amino acid geranylgeranylation	0.994074	0	1
GO:0019144.MF	ADP-sugar diphosphatase activity	0.994074	0	1
GO:0019239.MF	deaminase activity	0.994074	0	1
GO:0019303.BP	D-ribose catabolism	0.994074	0	1
GO:0019395.BP	fatty acid oxidation	0.994074	0	1
GO:0019538.BP	protein metabolism	0.994074	0	1
GO:0019725.BP	cell homeostasis	0.994074	0	1
GO:0019787.MF	ubiquitin-like-protein ligase activity	0.994074	0	1
GO:0019838.MF	growth factor binding	0.994074	0	1
GO:0019864.MF	IgG binding	0.994074	0	1
GO:0019883.BP	antigen presentation, endogenous antigen	0.994074	0	1
GO:0019885.BP	antigen processing, endogenous antigen via MHC class I	0.994074	0	1
GO:0019933.BP	cAMP-mediated signaling	0.994074	0	1
GO:0019955.MF	cytokine binding	0.994074	0	1
GO:0030010.BP	establishment of cell polarity	0.994074	0	1
GO:0030020.MF	extracellular matrix structural constituent conferring tensile strength	0.994074	0	1
GO:0030027.CC	lamellipodium	0.994074	0	1
GO:0030056.CC	hemidesmosome	0.994074	0	1
GO:0030057.CC	desmosome	0.994074	0	1
GO:0030099.BP	myeloid blood cell differentiation	0.994074	0	1
GO:0030106.MF	MHC class I receptor activity	0.994074	0	1
GO:0030133.CC	transport vesicle	0.994074	0	1
GO:0030150.BP	mitochondrial matrix protein import	0.994074	0	1
GO:0030182.BP	neuron differentiation	0.994074	0	1
GO:0030183.BP	B-cell differentiation	0.994074	0	1
GO:0030199.BP	collagen fibril organization	0.994074	0	1
GO:0030206.BP	chondroitin sulfate biosynthesis	0.994074	0	1
GO:0030217.BP	T-cell differentiation	0.994074	0	1
GO:0030218.BP	erythrocyte differentiation	0.994074	0	1
GO:0030224.BP	monocyte differentiation	0.994074	0	1
GO:0030225.BP	macrophage differentiation	0.994074	0	1
GO:0030263.BP	apoptotic chromosome condensation	0.994074	0	1
GO:0030272.MF	5-formyltetrahydrofolate cyclo-ligase activity	0.994074	0	1
GO:0030282.BP	bone mineralization	0.994074	0	1
GO:0030286.CC	dynein complex	0.994074	0	1
GO:0030295.MF	protein kinase activator activity	0.994074	0	1
GO:0030306.MF	ADP-ribosylation factor binding	0.994074	0	1
GO:0030331.MF	estrogen receptor binding	0.994074	0	1
GO:0030345.MF	structural constituent of tooth enamel	0.994074	0	1
GO:0030377.MF	U-plasminogen activator receptor activity	0.994074	0	1
GO:0030426.CC	growth cone	0.994074	0	1
GO:0030433.BP	ER-associated protein catabolism	0.994074	0	1
GO:0030516.BP	regulation of axon extension	0.994074	0	1
GO:0030522.BP	intracellular receptor-mediated signaling pathway	0.994074	0	1
GO:0030552.MF	3',5'-cAMP binding	0.994074	0	1
GO:0035035.MF	histone acetyltransferase binding	0.994074	0	1
GO:0042043.MF	neurexin binding	0.994074	0	1
GO:0042060.BP	wound healing	0.994074	0	1
GO:0042100.BP	B-cell proliferation	0.994074	0	1
GO:0042127.BP	regulation of cell proliferation	0.994074	0	1
GO:0042246.BP	tissue regeneration	0.994074	0	1
GO:0042289.MF	MHC class II protein binding	0.994074	0	1
GO:0042351.BP	GDP-L-fucose biosynthesis, de novo pathway	0.994074	0	1
GO:0042356.MF	GDP-4-dehydro-D-rhamnose reductase activity	0.994074	0	1
GO:0042445.BP	hormone metabolism	0.994074	0	1
GO:0042472.BP	inner ear morphogenesis	0.994074	0	1
GO:0042475.BP	odontogenesis (sensu Vertebrata)	0.994074	0	1
GO:0042476.BP	odontogenesis	0.994074	0	1
GO:0042552.BP	myelination	0.994074	0	1
GO:0042557.MF	eukaryotic elongation factor-2 kinase activator activity	0.994074	0	1
GO:0042562.MF	hormone binding	0.994074	0	1
GO:0042572.BP	retinol metabolism	0.994074	0	1
GO:0042623.MF	ATPase activity, coupled	0.994074	0	1
GO:0042766.BP	nucleosome mobilization	0.994074	0	1
GO:0042787.BP	protein ubiquitination during ubiquitin-dependent protein catabolism	0.994074	0	1
GO:0042803.MF	protein homodimerization activity	0.994074	0	1
GO:0042808.MF	neuronal Cdc2-like kinase binding	0.994074	0	1
GO:0042835.MF	BRE binding	0.994074	0	1
GO:0042921.BP	glucocorticoid receptor signaling pathway	0.994074	0	1
GO:0042974.MF	retinoic acid receptor binding	0.994074	0	1
GO:0042975.MF	peroxisome proliferator activated receptor binding	0.994074	0	1
GO:0042977.BP	tyrosine phosphorylation of JAK2 protein	0.994074	0	1
GO:0042978.MF	ornithine decarboxylase activator activity	0.994074	0	1
GO:0042982.BP	amyloid precursor protein metabolism	0.994074	0	1
GO:0043005.CC	neuronal cell projection	0.994074	0	1
GO:0043027.MF	caspase inhibitor activity	0.994074	0	1
GO:0043066.BP	negative regulation of apoptosis	0.994074	0	1
GO:0045028.MF	purinergic nucleotide receptor activity, G-protein coupled	0.994074	0	1
GO:0045058.BP	T-cell selection	0.994074	0	1
GO:0045078.BP	positive regulation of interferon-gamma biosynthesis	0.994074	0	1
GO:0045082.BP	positive regulation of interleukin-10 biosynthesis	0.994074	0	1
GO:0045104.BP	intermediate filament cytoskeleton organization and biogenesis	0.994074	0	1
GO:0045134.MF	uridine diphosphatase activity	0.994074	0	1
GO:0045162.BP	clustering of voltage gated sodium channels	0.994074	0	1
GO:0045252.CC	oxoglutarate dehydrogenase complex	0.994074	0	1
GO:0045368.BP	positive regulation of interleukin-13 biosynthesis	0.994074	0	1
GO:0045404.BP	positive regulation of interleukin-4 biosynthesis	0.994074	0	1
GO:0045444.BP	adipocyte differentiation	0.994074	0	1
GO:0045494.BP	photoreceptor maintenance	0.994074	0	1
GO:0045502.MF	dynein binding	0.994074	0	1
GO:0045541.BP	negative regulation of cholesterol biosynthesis	0.994074	0	1
GO:0045542.BP	positive regulation of cholesterol biosynthesis	0.994074	0	1
GO:0045545.MF	syndecan binding	0.994074	0	1
GO:0045569.MF	TRAIL binding	0.994074	0	1
GO:0045579.BP	positive regulation of B-cell differentiation	0.994074	0	1
GO:0045582.BP	positive regulation of T-cell differentiation	0.994074	0	1
GO:0045597.BP	positive regulation of cell differentiation	0.994074	0	1
GO:0045622.BP	regulation of T-helper cell differentiation	0.994074	0	1
GO:0045657.BP	positive regulation of monocyte differentiation	0.994074	0	1
GO:0045664.BP	regulation of neuron differentiation	0.994074	0	1
GO:0045666.BP	positive regulation of neuron differentiation	0.994074	0	1
GO:0045716.BP	positive regulation of low-density lipoprotein receptor biosynthesis	0.994074	0	1
GO:0045722.BP	positive regulation of gluconeogenesis	0.994074	0	1
GO:0045735.MF	nutrient reservoir activity	0.994074	0	1
GO:0045749.BP	negative regulation of S phase of mitotic cell cycle	0.994074	0	1
GO:0045768.BP	positive regulation of anti-apoptosis	0.994074	0	1
GO:0045843.BP	negative regulation of myogenesis	0.994074	0	1
GO:0045859.BP	regulation of protein kinase activity	0.994074	0	1
GO:0045944.BP	positive regulation of transcription from Pol II promoter	0.994074	0	1
GO:0046318.BP	negative regulation of glucosylceramide biosynthesis	0.994074	0	1
GO:0046321.BP	positive regulation of fatty acid oxidation	0.994074	0	1
GO:0046325.BP	negative regulation of glucose import	0.994074	0	1
GO:0046326.BP	positive regulation of glucose import	0.994074	0	1
GO:0046330.BP	positive regulation of JNK cascade	0.994074	0	1
GO:0046426.BP	negative regulation of JAK-STAT cascade	0.994074	0	1
GO:0046539.MF	histamine N-methyltransferase activity	0.994074	0	1
GO:0046579.BP	positive regulation of RAS protein signal transduction	0.994074	0	1
GO:0046582.MF	Rap GTPase activator activity	0.994074	0	1
GO:0046922.MF	peptide-O-fucosyltransferase activity	0.994074	0	1
GO:0046933.MF	hydrogen-transporting ATP synthase activity, rotational mechanism	0.994074	0	1
GO:0046934.MF	phosphatidylinositol-4,5-bisphosphate 3-kinase activity	0.994074	0	1
GO:0046965.MF	retinoid X receptor binding	0.994074	0	1
GO:0047115.MF	trans-1,2-dihydrobenzene-1,2-diol dehydrogenase activity	0.994074	0	1
GO:0047150.MF	betaine-homocysteine S-methyltransferase activity	0.994074	0	1
GO:0047485.MF	protein N-terminus binding	0.994074	0	1
GO:0047750.MF	cholestenol delta-isomerase activity	0.994074	0	1
GO:0047878.MF	erythritol kinase activity	0.994074	0	1
GO:0047936.MF	glucose 1-dehydrogenase activity	0.994074	0	1
GO:0048037.MF	cofactor binding	0.994074	0	1
GO:0048096.BP	chromatin-mediated maintenance of transcription	0.994074	0	1
GO:0050333.MF	thiamin-triphosphatase activity	0.994074	0	1
GO:0050508.MF	glucuronosyl-N-acetylglucosaminyl-proteoglycan 4-alpha-N-acetylglucosaminyltransferase activity	0.994074	0	1
GO:0050577.MF	GDP-L-fucose synthase activity	0.994074	0	1
GO:0050666.BP	regulation of homocysteine metabolism	0.994074	0	1
GO:0050714.BP	positive regulation of protein secretion	0.994074	0	1
GO:0050760.BP	negative regulation of thymidylate synthase biosynthesis	0.994074	0	1
GO:0050819.BP	negative regulation of coagulation	0.994074	0	1
GO:0050828.BP	regulation of liquid surface tension	0.994074	0	1
GO:0050872	NA	0.994074	0	1
GO:0050897	NA	0.994074	0	1
GO:0016526.MF	G-protein coupled receptor activity, unknown ligand	1	0	0
GO:0019863.MF	IgE binding	1	0	0

## Sheet: tableBRCA2vsSpor
GOterm	names	p.value	selected (x)	total (n)
GO:0003774	motor activity	0.00133988	3	10
GO:0005093	RAB GDP-dissociation inhibitor activity	0.00165317	2	3
GO:0005869	dynactin complex	0.00165317	2	3
GO:0005509	calcium ion binding	0.00184095	7	78
GO:0000165	MAPKKK cascade	0.00322929	2	4
GO:0005884	actin filament	0.00322929	2	4
GO:0015031	protein transport	0.00322929	2	4
GO:0004713	protein-tyrosine kinase activity	0.00569856	4	32
GO:0005200	structural constituent of cytoskeleton	0.00877005	3	19
GO:0016020	membrane	0.00901857	7	106
GO:0007283	spermatogenesis	0.0105303	2	7
GO:0005875	microtubule associated complex	0.0137128	2	8
GO:0006470	protein amino acid dephosphorylation	0.0140679	4	42
GO:0016049	cell growth	0.0172193	2	9
GO:0004725	protein-tyrosine-phosphatase activity	0.0210217	2	10
GO:0006275	regulation of DNA replication	0.0210217	2	10
GO:0015630	microtubule cytoskeleton	0.0210217	2	10
GO:0003985	acetyl-CoA C-acetyltransferase activity	0.0239069	1	1
GO:0004049	anthranilate synthase activity	0.0239069	1	1
GO:0004070	aspartate carbamoyltransferase activity	0.0239069	1	1
GO:0004088	carbamoyl-phosphate synthase (glutamine-hydrolyzing) activity	0.0239069	1	1
GO:0004151	dihydroorotase activity	0.0239069	1	1
GO:0004439	phosphoinositide 5-phosphatase activity	0.0239069	1	1
GO:0004534	5'-3' exoribonuclease activity	0.0239069	1	1
GO:0004866	endopeptidase inhibitor activity	0.0239069	1	1
GO:0005459	UDP-galactose transporter activity	0.0239069	1	1
GO:0006266	DNA ligation	0.0239069	1	1
GO:0006303	double-strand break repair via nonhomologous end-joining	0.0239069	1	1
GO:0006383	transcription from Pol III promoter	0.0239069	1	1
GO:0006807	nitrogen metabolism	0.0239069	1	1
GO:0009347	aspartate carbamoyltransferase complex	0.0239069	1	1
GO:0016070	RNA metabolism	0.0239069	1	1
GO:0016597	amino acid binding	0.0239069	1	1
GO:0019144	ADP-sugar diphosphatase activity	0.0239069	1	1
GO:0019303	D-ribose catabolism	0.0239069	1	1
GO:0019933	cAMP-mediated signaling	0.0239069	1	1
GO:0046582	Rap GTPase activator activity	0.0239069	1	1
GO:0008624	induction of apoptosis by extracellular signals	0.0250932	2	11
GO:0016192	vesicle-mediated transport	0.0250932	2	11
GO:0006629	lipid metabolism	0.0339434	2	13
GO:0005515	protein binding	0.0395179	9	217
GO:0000158	protein phosphatase type 2A activity	0.0466854	1	2
GO:0005666	DNA-directed RNA polymerase III complex	0.0466854	1	2
GO:0005798	Golgi vesicle	0.0466854	1	2
GO:0006207	'de novo' pyrimidine base biosynthesis	0.0466854	1	2
GO:0006584	catecholamine metabolism	0.0466854	1	2
GO:0007017	microtubule-based process	0.0466854	1	2
GO:0008034	lipoprotein binding	0.0466854	1	2
GO:0016206	catechol O-methyltransferase activity	0.0466854	1	2
GO:0017034	Rap guanyl-nucleotide exchange factor activity	0.0466854	1	2
GO:0042135	neurotransmitter catabolism	0.0466854	1	2
GO:0016740	transferase activity	0.051692	9	232
GO:0004872	receptor activity	0.0534063	5	97
GO:0005096	GTPase activator activity	0.0538387	2	17
GO:0006468	protein amino acid phosphorylation	0.0582951	6	133
GO:0001501	skeletal development	0.059151	2	18
GO:0005792	microsome	0.059151	2	18
GO:0000074	regulation of cell cycle	0.0642193	4	72
GO:0003823	antigen binding	0.0683749	1	3
GO:0004527	exonuclease activity	0.0683749	1	3
GO:0005007	fibroblast growth factor receptor activity	0.0683749	1	3
GO:0005161	platelet-derived growth factor receptor binding	0.0683749	1	3
GO:0005315	inorganic phosphate transporter activity	0.0683749	1	3
GO:0005436	sodium:phosphate symporter activity	0.0683749	1	3
GO:0006221	pyrimidine nucleotide biosynthesis	0.0683749	1	3
GO:0006817	phosphate transport	0.0683749	1	3
GO:0007612	learning	0.0683749	1	3
GO:0008543	FGF receptor signaling pathway	0.0683749	1	3
GO:0030337	DNA polymerase processivity factor activity	0.0683749	1	3
GO:0006281	DNA repair	0.0868799	2	23
GO:0005744	mitochondrial inner membrane presequence translocase complex	0.0890137	1	4
GO:0005795	Golgi stack	0.0890137	1	4
GO:0006526	arginine biosynthesis	0.0890137	1	4
GO:0007185	transmembrane receptor protein tyrosine phosphatase signaling pathway	0.0890137	1	4
GO:0008378	galactosyltransferase activity	0.0890137	1	4
GO:0015450	protein translocase activity	0.0890137	1	4
GO:0000287	magnesium ion binding	0.0925557	2	24
GO:0005524	ATP binding	0.100059	8	244
GO:0004300	enoyl-CoA hydratase activity	0.108639	1	5
GO:0004715	non-membrane spanning protein tyrosine kinase activity	0.108639	1	5
GO:0005660	delta-DNA polymerase cofactor complex	0.108639	1	5
GO:0006626	protein-mitochondrial targeting	0.108639	1	5
GO:0007254	JNK cascade	0.108639	1	5
GO:0007631	feeding behavior	0.108639	1	5
GO:0007165	signal transduction	0.109759	2	187
GO:0016787	hydrolase activity	0.11107	6	171
GO:0007275	development	0.111615	3	58
GO:0005634	nucleus	0.117218	14	608
GO:0008270	zinc ion binding	0.11806	3	60
GO:0006355	regulation of transcription, DNA-dependent	0.122986	4	260
GO:0006915	apoptosis	0.124442	3	62
GO:0000139	Golgi membrane	0.127286	1	6
GO:0000188	inactivation of MAPK	0.127286	1	6
GO:0003690	double-stranded DNA binding	0.127286	1	6
GO:0003704	specific RNA polymerase II transcription factor activity	0.127286	1	6
GO:0003857	3-hydroxyacyl-CoA dehydrogenase activity	0.127286	1	6
GO:0004386	helicase activity	0.127286	1	6
GO:0006672	ceramide metabolism	0.127286	1	6
GO:0006796	phosphate metabolism	0.127286	1	6
GO:0007218	neuropeptide signaling pathway	0.127286	1	6
GO:0019867	outer membrane	0.127286	1	6
GO:0019932	second-messenger-mediated signaling	0.127286	1	6
GO:0030111	regulation of Wnt receptor signaling pathway	0.127286	1	6
GO:0040008	regulation of growth	0.127286	1	6
GO:0042518	negative regulation of tyrosine phosphorylation of Stat3 protein	0.127286	1	6
GO:0005887	integral to plasma membrane	0.127663	6	184
GO:0006357	regulation of transcription from Pol II promoter	0.143028	3	68
GO:0008283	cell proliferation	0.143028	3	68
GO:0016021	integral to membrane	0.144235	4	242
GO:0005001	transmembrane receptor protein tyrosine phosphatase activity	0.14499	1	7
GO:0005249	voltage-gated potassium channel activity	0.14499	1	7
GO:0006333	chromatin assembly/disassembly	0.14499	1	7
GO:0007259	JAK-STAT cascade	0.14499	1	7
GO:0009058	biosynthesis	0.14499	1	7
GO:0010033	response to organic substance	0.14499	1	7
GO:0016459	myosin	0.14499	1	7
GO:0046982	protein heterodimerization activity	0.14499	1	7
GO:0003779	actin binding	0.153619	2	35
GO:0004674	protein serine/threonine kinase activity	0.154779	3	72
GO:0004003	ATP dependent DNA helicase activity	0.161785	1	8
GO:0005319	lipid transporter activity	0.161785	1	8
GO:0005743	mitochondrial inner membrane	0.161785	1	8
GO:0005905	coated pit	0.161785	1	8
GO:0006633	fatty acid biosynthesis	0.161785	1	8
GO:0008076	voltage-gated potassium channel complex	0.161785	1	8
GO:0030155	regulation of cell adhesion	0.161785	1	8
GO:0045449	regulation of transcription	0.161785	1	8
GO:0045595	regulation of cell differentiation	0.161785	1	8
GO:0006810	transport	0.173734	3	79
GO:0000082	G1/S transition of mitotic cell cycle	0.177704	1	9
GO:0003924	GTPase activity	0.177704	1	9
GO:0006310	DNA recombination	0.177704	1	9
GO:0009611	response to wounding	0.177704	1	9
GO:0019866	inner membrane	0.177704	1	9
GO:0004871	signal transducer activity	0.183496	2	41
GO:0006886	intracellular protein transport	0.189527	0	68
GO:0006396	RNA processing	0.192777	1	10
GO:0006445	regulation of translation	0.192777	1	10
GO:0006520	amino acid metabolism	0.192777	1	10
GO:0006816	calcium ion transport	0.192777	1	10
GO:0006968	cellular defense response	0.192777	1	10
GO:0007417	central nervous system development	0.192777	1	10
GO:0030308	negative regulation of cell growth	0.192777	1	10
GO:0003700	transcription factor activity	0.198873	4	184
GO:0003677	DNA binding	0.202376	4	174
GO:0003899	DNA-directed RNA polymerase activity	0.207036	1	11
GO:0005085	guanyl-nucleotide exchange factor activity	0.207036	1	11
GO:0008305	integrin complex	0.207036	1	11
GO:0008601	protein phosphatase type 2A regulator activity	0.207036	1	11
GO:0007264	small GTPase mediated signal transduction	0.209606	2	47
GO:0005737	cytoplasm	0.211576	3	157
GO:0005886	plasma membrane	0.21445	0	63
GO:0000159	protein phosphatase type 2A complex	0.22051	1	12
GO:0006897	endocytosis	0.22051	1	12
GO:0007243	protein kinase cascade	0.22051	1	12
GO:0019735	antimicrobial humoral response (sensu Vertebrata)	0.22051	1	12
GO:0019992	diacylglycerol binding	0.22051	1	12
GO:0005625	soluble fraction	0.221081	2	50
GO:0006508	proteolysis and peptidolysis	0.225301	0	61
GO:0005739	mitochondrion	0.228894	3	115
GO:0006366	transcription from Pol II promoter	0.230928	0	60
GO:0008565	protein transporter activity	0.230928	0	60
GO:0004672	protein kinase activity	0.233229	1	13
GO:0006813	potassium ion transport	0.233229	1	13
GO:0004693	cyclin-dependent protein kinase activity	0.24522	1	14
GO:0004721	phosphoprotein phosphatase activity	0.24522	1	14
GO:0006631	fatty acid metabolism	0.24522	1	14
GO:0007160	cell-matrix adhesion	0.24522	1	14
GO:0008083	growth factor activity	0.24522	1	14
GO:0000004	biological_process unknown	0.248654	0	57
GO:0005488	binding	0.256509	1	15
GO:0006397	mRNA processing	0.256509	1	15
GO:0007229	integrin-mediated signaling pathway	0.256509	1	15
GO:0008151	cell growth and/or maintenance	0.259265	1	87
GO:0005554	molecular_function unknown	0.261211	0	55
GO:0003723	RNA binding	0.266049	1	85
GO:0015629	actin cytoskeleton	0.267124	1	16
GO:0005622	intracellular	0.269652	2	70
GO:0007155	cell adhesion	0.271969	2	72
GO:0007596	blood coagulation	0.27709	1	17
GO:0005525	GTP binding	0.277435	2	81
GO:0005624	membrane fraction	0.277609	2	84
GO:0008372	cellular_component unknown	0.279654	1	81
GO:0005783	endoplasmic reticulum	0.283052	1	80
GO:0008201	heparin binding	0.295169	1	19
GO:0006955	immune response	0.299906	1	75
GO:0003925	small monomeric GTPase activity	0.30333	1	20
GO:0006260	DNA replication	0.30333	1	20
GO:0005516	calmodulin binding	0.310935	1	21
GO:0007242	intracellular signaling cascade	0.316287	1	70
GO:0016491	oxidoreductase activity	0.316287	1	70
GO:0003676	nucleic acid binding	0.319473	1	69
GO:0006928	cell motility	0.324562	1	23
GO:0006412	protein biosynthesis	0.325912	0	46
GO:0003714	transcription corepressor activity	0.330625	1	24
GO:0006118	electron transport	0.334012	0	45
GO:0016757	transferase activity, transferring glycosyl groups	0.336214	1	25
GO:0016829	lyase activity	0.336214	1	25
GO:0006461	protein complex assembly	0.346045	1	27
GO:0006917	induction of apoptosis	0.346045	1	27
GO:0007049	cell cycle	0.351079	1	58
GO:0005794	Golgi apparatus	0.355862	1	56
GO:0005578	extracellular matrix	0.357687	1	30
GO:0005198	structural molecule activity	0.360807	1	31
GO:0006350	transcription	0.360807	1	31
GO:0008380	RNA splicing	0.360807	1	31
GO:0005975	carbohydrate metabolism	0.363573	1	32
GO:0007399	neurogenesis	0.363573	1	32
GO:0008152	metabolism	0.364159	1	52
GO:0006916	anti-apoptosis	0.365999	1	33
GO:0045786	negative regulation of cell cycle	0.365999	1	33
GO:0005615	extracellular space	0.369057	1	49
GO:0005576	extracellular	0.371383	1	36
GO:0003713	transcription coactivator activity	0.371579	1	47
GO:0000910	cytokinesis	0.372593	1	46
GO:0003702	RNA polymerase II transcription factor activity	0.37408	1	44
GO:0005829	cytosol	0.374202	1	39
GO:0016874	ligase activity	0.374821	1	41
GO:0005764	lysosome	0.377588	0	40
GO:0005856	cytoskeleton	0.377588	0	40
GO:0005215	transporter activity	0.386954	0	39
GO:0008285	negative regulation of cell proliferation	0.386954	0	39
GO:0006511	ubiquitin-dependent protein catabolism	0.416448	0	36
GO:0006457	protein folding	0.426764	0	35
GO:0007267	cell-cell signaling	0.426764	0	35
GO:0005489	electron transporter activity	0.437333	0	34
GO:0007166	cell surface receptor linked signal transduction	0.437333	0	34
GO:0000398	nuclear mRNA splicing, via spliceosome	0.494173	0	29
GO:0006091	energy pathways	0.494173	0	29
GO:0008248	pre-mRNA splicing factor activity	0.506387	0	28
GO:0008284	positive regulation of cell proliferation	0.506387	0	28
GO:0007067	mitosis	0.518899	0	27
GO:0016301	kinase activity	0.531715	0	26
GO:0016563	transcriptional activator activity	0.544844	0	25
GO:0000122	negative regulation of transcription from Pol II promoter	0.558293	0	24
GO:0003754	chaperone activity	0.558293	0	24
GO:0016853	isomerase activity	0.572069	0	23
GO:0006512	ubiquitin cycle	0.600635	0	21
GO:0006954	inflammatory response	0.600635	0	21
GO:0007186	G-protein coupled receptor protein signaling pathway	0.600635	0	21
GO:0016251	general RNA polymerase II transcription factor activity	0.600635	0	21
GO:0000079	regulation of CDK activity	0.615441	0	20
GO:0004842	ubiquitin-protein ligase activity	0.615441	0	20
GO:0004888	transmembrane receptor activity	0.615441	0	20
GO:0007517	muscle development	0.615441	0	20
GO:0042981	regulation of apoptosis	0.615441	0	20
GO:0007169	transmembrane receptor protein tyrosine kinase signaling pathway	0.630608	0	19
GO:0007605	hearing	0.630608	0	19
GO:0009653	morphogenesis	0.630608	0	19
GO:0003743	translation initiation factor activity	0.646143	0	18
GO:0000166	nucleotide binding	0.662056	0	17
GO:0003697	single-stranded DNA binding	0.662056	0	17
GO:0003712	transcription cofactor activity	0.662056	0	17
GO:0003735	structural constituent of ribosome	0.662056	0	17
GO:0003928	RAB small monomeric GTPase activity	0.662056	0	17
GO:0004867	serine-type endopeptidase inhibitor activity	0.662056	0	17
GO:0006334	nucleosome assembly	0.662056	0	17
GO:0006367	transcription initiation from Pol II promoter	0.662056	0	17
GO:0007001	chromosome organization and biogenesis (sensu Eukarya)	0.662056	0	17
GO:0000785	chromatin	0.678355	0	16
GO:0003824	catalytic activity	0.678355	0	16
GO:0004840	ubiquitin conjugating enzyme activity	0.678355	0	16
GO:0005643	nuclear pore	0.678355	0	16
GO:0005759	mitochondrial matrix	0.678355	0	16
GO:0005777	peroxisome	0.678355	0	16
GO:0006096	glycolysis	0.678355	0	16
GO:0006464	protein modification	0.678355	0	16
GO:0008415	acyltransferase activity	0.678355	0	16
GO:0030145	manganese ion binding	0.678355	0	16
GO:0005070	SH3/SH2 adaptor protein activity	0.69505	0	15
GO:0006950	response to stress	0.69505	0	15
GO:0006952	defense response	0.69505	0	15
GO:0007050	cell cycle arrest	0.69505	0	15
GO:0007156	homophilic cell adhesion	0.69505	0	15
GO:0030154	cell differentiation	0.69505	0	15
GO:0000786	nucleosome	0.712151	0	14
GO:0003707	steroid hormone receptor activity	0.712151	0	14
GO:0006289	nucleotide-excision repair	0.712151	0	14
GO:0007268	synaptic transmission	0.712151	0	14
GO:0008026	ATP dependent helicase activity	0.712151	0	14
GO:0008233	peptidase activity	0.712151	0	14
GO:0008544	epidermal differentiation	0.712151	0	14
GO:0005102	receptor binding	0.729667	0	13
GO:0005201	extracellular matrix structural constituent	0.729667	0	13
GO:0005654	nucleoplasm	0.729667	0	13
GO:0006869	lipid transport	0.729667	0	13
GO:0006936	muscle contraction	0.729667	0	13
GO:0007601	vision	0.729667	0	13
GO:0008134	transcription factor binding	0.729667	0	13
GO:0009306	protein secretion	0.729667	0	13
GO:0003773	heat shock protein activity	0.747607	0	12
GO:0004197	cysteine-type endopeptidase activity	0.747607	0	12
GO:0005216	ion channel activity	0.747607	0	12
GO:0005681	spliceosome complex	0.747607	0	12
GO:0005694	chromosome	0.747607	0	12
GO:0005768	endosome	0.747607	0	12
GO:0005789	endoplasmic reticulum membrane	0.747607	0	12
GO:0006486	protein amino acid glycosylation	0.747607	0	12
GO:0006811	ion transport	0.747607	0	12
GO:0006812	cation transport	0.747607	0	12
GO:0007265	RAS protein signal transduction	0.747607	0	12
GO:0015992	proton transport	0.747607	0	12
GO:0016055	Wnt receptor signaling pathway	0.747607	0	12
GO:0001558	regulation of cell growth	0.765983	0	11
GO:0003927	heterotrimeric G-protein GTPase activity	0.765983	0	11
GO:0004221	ubiquitin thiolesterase activity	0.765983	0	11
GO:0004263	chymotrypsin activity	0.765983	0	11
GO:0004295	trypsin activity	0.765983	0	11
GO:0005057	receptor signaling protein activity	0.765983	0	11
GO:0005529	sugar binding	0.765983	0	11
GO:0006606	protein-nucleus import	0.765983	0	11
GO:0007157	heterophilic cell adhesion	0.765983	0	11
GO:0009887	organogenesis	0.765983	0	11
GO:0016798	hydrolase activity, acting on glycosyl bonds	0.765983	0	11
GO:0003725	double-stranded RNA binding	0.784805	0	10
GO:0005667	transcription factor complex	0.784805	0	10
GO:0005834	heterotrimeric G-protein complex	0.784805	0	10
GO:0005840	ribosome	0.784805	0	10
GO:0006814	sodium ion transport	0.784805	0	10
GO:0006888	ER to Golgi transport	0.784805	0	10
GO:0006935	chemotaxis	0.784805	0	10
GO:0007179	transforming growth factor beta receptor signaling pathway	0.784805	0	10
GO:0007266	Rho protein signal transduction	0.784805	0	10
GO:0008203	cholesterol metabolism	0.784805	0	10
GO:0008307	structural constituent of muscle	0.784805	0	10
GO:0030529	ribonucleoprotein complex	0.784805	0	10
GO:0046872	metal ion binding	0.784805	0	10
GO:0001584	rhodopsin-like receptor activity	0.804082	0	9
GO:0003684	damaged DNA binding	0.804082	0	9
GO:0004175	endopeptidase activity	0.804082	0	9
GO:0004896	hematopoietin/interferon-class (D200-domain) cytokine receptor activity	0.804082	0	9
GO:0005003	ephrin receptor activity	0.804082	0	9
GO:0005125	cytokine activity	0.804082	0	9
GO:0005839	proteasome core complex (sensu Eukarya)	0.804082	0	9
GO:0006139	nucleobase, nucleoside, nucleotide and nucleic acid metabolism	0.804082	0	9
GO:0008168	methyltransferase activity	0.804082	0	9
GO:0016337	cell-cell adhesion	0.804082	0	9
GO:0046821	extrachromosomal DNA	0.804082	0	9
GO:0046966	thyroid hormone receptor binding	0.804082	0	9
GO:0004009	ATP-binding cassette (ABC) transporter activity	0.823827	0	8
GO:0004707	MAP kinase activity	0.823827	0	8
GO:0004714	transmembrane receptor protein tyrosine kinase activity	0.823827	0	8
GO:0005669	transcription factor TFIID complex	0.823827	0	8
GO:0005730	nucleolus	0.823827	0	8
GO:0006259	DNA metabolism	0.823827	0	8
GO:0006635	fatty acid beta-oxidation	0.823827	0	8
GO:0008289	lipid binding	0.823827	0	8
GO:0015078	hydrogen ion transporter activity	0.823827	0	8
GO:0016564	transcriptional repressor activity	0.823827	0	8
GO:0016568	chromatin modification	0.823827	0	8
GO:0030036	actin cytoskeleton organization and biogenesis	0.823827	0	8
GO:0030693	caspase activity	0.823827	0	8
GO:0000339	RNA cap binding	0.84405	0	7
GO:0000776	kinetochore	0.84405	0	7
GO:0003682	chromatin binding	0.84405	0	7
GO:0004004	ATP dependent RNA helicase activity	0.84405	0	7
GO:0004222	metalloendopeptidase activity	0.84405	0	7
GO:0004518	nuclease activity	0.84405	0	7
GO:0004726	non-membrane spanning protein tyrosine phosphatase activity	0.84405	0	7
GO:0005665	DNA-directed RNA polymerase II, core complex	0.84405	0	7
GO:0005741	mitochondrial outer membrane	0.84405	0	7
GO:0005882	intermediate filament	0.84405	0	7
GO:0005911	intercellular junction	0.84405	0	7
GO:0005977	glycogen metabolism	0.84405	0	7
GO:0006306	DNA methylation	0.84405	0	7
GO:0006446	regulation of translational initiation	0.84405	0	7
GO:0006879	iron ion homeostasis	0.84405	0	7
GO:0006979	response to oxidative stress	0.84405	0	7
GO:0007565	pregnancy	0.84405	0	7
GO:0008757	S-adenosylmethionine-dependent methyltransferase activity	0.84405	0	7
GO:0000075	cell cycle checkpoint	0.864763	0	6
GO:0000119	mediator complex	0.864763	0	6
GO:0003931	Rho small monomeric GTPase activity	0.864763	0	6
GO:0004601	peroxidase activity	0.864763	0	6
GO:0005351	sugar porter activity	0.864763	0	6
GO:0005635	nuclear membrane	0.864763	0	6
GO:0005838	proteasome regulatory particle (sensu Eukarya)	0.864763	0	6
GO:0006006	glucose metabolism	0.864763	0	6
GO:0006270	DNA replication initiation	0.864763	0	6
GO:0006301	postreplication repair	0.864763	0	6
GO:0006302	double-strand break repair	0.864763	0	6
GO:0006354	RNA elongation	0.864763	0	6
GO:0006605	protein targeting	0.864763	0	6
GO:0006694	steroid biosynthesis	0.864763	0	6
GO:0006754	ATP biosynthesis	0.864763	0	6
GO:0006783	heme biosynthesis	0.864763	0	6
GO:0006898	receptor mediated endocytosis	0.864763	0	6
GO:0006953	acute-phase response	0.864763	0	6
GO:0006958	complement activation, classical pathway	0.864763	0	6
GO:0007004	telomerase-dependent telomere maintenance	0.864763	0	6
GO:0007089	start control point of mitotic cell cycle	0.864763	0	6
GO:0007584	response to nutrients	0.864763	0	6
GO:0008234	cysteine-type peptidase activity	0.864763	0	6
GO:0015036	disulfide oxidoreductase activity	0.864763	0	6
GO:0015293	symporter activity	0.864763	0	6
GO:0016281	eukaryotic translation initiation factor 4F complex	0.864763	0	6
GO:0016455	RNA polymerase II transcription mediator activity	0.864763	0	6
GO:0030374	ligand-dependent nuclear receptor transcription coactivator activity	0.864763	0	6
GO:0030521	androgen receptor signaling pathway	0.864763	0	6
GO:0042110	T-cell activation	0.864763	0	6
GO:0045893	positive regulation of transcription, DNA-dependent	0.864763	0	6
GO:0000502	proteasome complex (sensu Eukarya)	0.885978	0	5
GO:0001525	angiogenesis	0.885978	0	5
GO:0003729	mRNA binding	0.885978	0	5
GO:0003755	peptidyl-prolyl cis-trans isomerase activity	0.885978	0	5
GO:0003756	protein disulfide isomerase activity	0.885978	0	5
GO:0004024	alcohol dehydrogenase activity, zinc-dependent	0.885978	0	5
GO:0004428	inositol/phosphatidylinositol kinase activity	0.885978	0	5
GO:0004887	thyroid hormone receptor activity	0.885978	0	5
GO:0005179	hormone activity	0.885978	0	5
GO:0005478	intracellular transporter activity	0.885978	0	5
GO:0005506	iron ion binding	0.885978	0	5
GO:0005507	copper ion binding	0.885978	0	5
GO:0005518	collagen binding	0.885978	0	5
GO:0005520	insulin-like growth factor binding	0.885978	0	5
GO:0005604	basement membrane	0.885978	0	5
GO:0005779	integral to peroxisomal membrane	0.885978	0	5
GO:0005862	muscle thin filament tropomyosin	0.885978	0	5
GO:0006027	glycosaminoglycan catabolism	0.885978	0	5
GO:0006099	tricarboxylic acid cycle	0.885978	0	5
GO:0006261	DNA dependent DNA replication	0.885978	0	5
GO:0006298	mismatch repair	0.885978	0	5
GO:0006376	mRNA splice site selection	0.885978	0	5
GO:0006730	one-carbon compound metabolism	0.885978	0	5
GO:0006821	chloride transport	0.885978	0	5
GO:0006891	intra-Golgi transport	0.885978	0	5
GO:0006944	membrane fusion	0.885978	0	5
GO:0007010	cytoskeleton organization and biogenesis	0.885978	0	5
GO:0007173	EGF receptor signaling pathway	0.885978	0	5
GO:0007586	digestion	0.885978	0	5
GO:0008017	microtubule binding	0.885978	0	5
GO:0008022	protein C-terminus binding	0.885978	0	5
GO:0008047	enzyme activator activity	0.885978	0	5
GO:0008286	insulin receptor signaling pathway	0.885978	0	5
GO:0008320	protein carrier activity	0.885978	0	5
GO:0008547	protein-synthesizing GTPase activity	0.885978	0	5
GO:0008553	hydrogen-exporting ATPase activity, phosphorylative mechanism	0.885978	0	5
GO:0009165	nucleotide biosynthesis	0.885978	0	5
GO:0009618	response to pathogenic bacteria	0.885978	0	5
GO:0030097	hemopoiesis	0.885978	0	5
GO:0030530	heterogeneous nuclear ribonucleoprotein complex	0.885978	0	5
GO:0040007	growth	0.885978	0	5
GO:0000049	tRNA binding	0.907705	0	4
GO:0000087	M phase of mitotic cell cycle	0.907705	0	4
GO:0003724	RNA helicase activity	0.907705	0	4
GO:0003746	translation elongation factor activity	0.907705	0	4
GO:0003886	DNA (cytosine-5-)-methyltransferase activity	0.907705	0	4
GO:0003988	acetyl-CoA C-acyltransferase activity	0.907705	0	4
GO:0004029	aldehyde dehydrogenase (NAD) activity	0.907705	0	4
GO:0004169	dolichyl-phosphate-mannose-protein mannosyltransferase activity	0.907705	0	4
GO:0004396	hexokinase activity	0.907705	0	4
GO:0004722	protein serine/threonine phosphatase activity	0.907705	0	4
GO:0004843	ubiquitin-specific protease activity	0.907705	0	4
GO:0005006	epidermal growth factor receptor activity	0.907705	0	4
GO:0005048	signal sequence binding	0.907705	0	4
GO:0005089	Rho guanyl-nucleotide exchange factor activity	0.907705	0	4
GO:0005123	death receptor binding	0.907705	0	4
GO:0005247	voltage-gated chloride channel activity	0.907705	0	4
GO:0005496	steroid binding	0.907705	0	4
GO:0005542	folic acid binding	0.907705	0	4
GO:0005544	calcium-dependent phospholipid binding	0.907705	0	4
GO:0005581	collagen	0.907705	0	4
GO:0005639	integral to nuclear inner membrane	0.907705	0	4
GO:0005740	mitochondrial membrane	0.907705	0	4
GO:0005746	mitochondrial electron transport chain	0.907705	0	4
GO:0005762	mitochondrial large ribosomal subunit	0.907705	0	4
GO:0005786	signal recognition particle	0.907705	0	4
GO:0005942	phosphoinositide 3-kinase complex	0.907705	0	4
GO:0005978	glycogen biosynthesis	0.907705	0	4
GO:0006364	rRNA processing	0.907705	0	4
GO:0006406	mRNA-nucleus export	0.907705	0	4
GO:0006413	translational initiation	0.907705	0	4
GO:0006607	NLS-bearing substrate-nucleus import	0.907705	0	4
GO:0006613	cotranslational membrane targeting	0.907705	0	4
GO:0006637	acyl-CoA metabolism	0.907705	0	4
GO:0006695	cholesterol biosynthesis	0.907705	0	4
GO:0006885	regulation of pH	0.907705	0	4
GO:0007018	microtubule-based movement	0.907705	0	4
GO:0007031	peroxisome organization and biogenesis	0.907705	0	4
GO:0007059	chromosome segregation	0.907705	0	4
GO:0007131	meiotic recombination	0.907705	0	4
GO:0007190	adenylate cyclase activation	0.907705	0	4
GO:0007213	acetyl choline receptor signaling, muscarinic pathway	0.907705	0	4
GO:0007548	sex differentiation	0.907705	0	4
GO:0008015	circulation	0.907705	0	4
GO:0008023	transcription elongation factor complex	0.907705	0	4
GO:0008033	tRNA processing	0.907705	0	4
GO:0008092	cytoskeletal protein binding	0.907705	0	4
GO:0008094	DNA dependent ATPase activity	0.907705	0	4
GO:0008121	ubiquinol-cytochrome-c reductase activity	0.907705	0	4
GO:0008202	steroid metabolism	0.907705	0	4
GO:0008625	induction of apoptosis via death domain receptors	0.907705	0	4
GO:0008628	induction of apoptosis by hormones	0.907705	0	4
GO:0008632	apoptotic program	0.907705	0	4
GO:0009060	aerobic respiration	0.907705	0	4
GO:0009168	purine ribonucleoside monophosphate biosynthesis	0.907705	0	4
GO:0009573	ribulose bisphosphate carboxylase complex	0.907705	0	4
GO:0009613	response to pest/pathogen/parasite	0.907705	0	4
GO:0009615	response to virus	0.907705	0	4
GO:0009636	response to toxin	0.907705	0	4
GO:0009790	embryonic development	0.907705	0	4
GO:0015297	antiporter activity	0.907705	0	4
GO:0015299	solute:hydrogen antiporter activity	0.907705	0	4
GO:0015385	sodium:hydrogen antiporter activity	0.907705	0	4
GO:0015977	carbon utilization by fixation of carbon dioxide	0.907705	0	4
GO:0016303	phosphatidylinositol 3-kinase activity	0.907705	0	4
GO:0016469	proton-transporting two-sector ATPase complex	0.907705	0	4
GO:0016820	hydrolase activity, acting on acid anhydrides, catalyzing transmembrane movement of substances	0.907705	0	4
GO:0016984	ribulose-bisphosphate carboxylase activity	0.907705	0	4
GO:0019079	viral genome replication	0.907705	0	4
GO:0019901	protein kinase binding	0.907705	0	4
GO:0030159	receptor signaling complex scaffold activity	0.907705	0	4
GO:0030532	small nuclear ribonucleoprotein complex	0.907705	0	4
GO:0042809	vitamin D receptor binding	0.907705	0	4
GO:0046875	ephrin receptor binding	0.907705	0	4
GO:0050821	protein stabilization	0.907705	0	4
GO:0000059	protein-nucleus import, docking	0.929959	0	3
GO:0000114	G1-specific transcription in mitotic cell cycle	0.929959	0	3
GO:0000138	Golgi trans cisterna	0.929959	0	3
GO:0000151	ubiquitin ligase complex	0.929959	0	3
GO:0000163	protein phosphatase type 1 activity	0.929959	0	3
GO:0000228	nuclear chromosome	0.929959	0	3
GO:0000902	cellular morphogenesis	0.929959	0	3
GO:0001503	ossification	0.929959	0	3
GO:0001519	peptide amidation	0.929959	0	3
GO:0003705	RNA polymerase II transcription factor activity, enhancer binding	0.929959	0	3
GO:0003706	ligand-regulated transcription factor activity	0.929959	0	3
GO:0003711	transcriptional elongation regulator activity	0.929959	0	3
GO:0003777	microtubule motor activity	0.929959	0	3
GO:0003876	AMP deaminase activity	0.929959	0	3
GO:0003930	RAS small monomeric GTPase activity	0.929959	0	3
GO:0003997	acyl-CoA oxidase activity	0.929959	0	3
GO:0004092	carnitine O-acetyltransferase activity	0.929959	0	3
GO:0004145	diamine N-acetyltransferase activity	0.929959	0	3
GO:0004148	dihydrolipoyl dehydrogenase activity	0.929959	0	3
GO:0004180	carboxypeptidase activity	0.929959	0	3
GO:0004182	carboxypeptidase A activity	0.929959	0	3
GO:0004194	pepsin A activity	0.929959	0	3
GO:0004289	subtilase activity	0.929959	0	3
GO:0004303	estradiol 17-beta-dehydrogenase activity	0.929959	0	3
GO:0004364	glutathione transferase activity	0.929959	0	3
GO:0004383	guanylate cyclase activity	0.929959	0	3
GO:0004385	guanylate kinase activity	0.929959	0	3
GO:0004393	heparin N-deacetylase/N-sulfotransferase activity	0.929959	0	3
GO:0004407	histone deacetylase activity	0.929959	0	3
GO:0004437	inositol/phosphatidylinositol phosphatase activity	0.929959	0	3
GO:0004497	monooxygenase activity	0.929959	0	3
GO:0004504	peptidylglycine monooxygenase activity	0.929959	0	3
GO:0004519	endonuclease activity	0.929959	0	3
GO:0004520	endodeoxyribonuclease activity	0.929959	0	3
GO:0004553	hydrolase activity, hydrolyzing O-glycosyl compounds	0.929959	0	3
GO:0004571	mannosyl-oligosaccharide 1,2-alpha-mannosidase activity	0.929959	0	3
GO:0004579	dolichyl-diphosphooligosaccharide-protein glycotransferase activity	0.929959	0	3
GO:0004629	phospholipase C activity	0.929959	0	3
GO:0004727	prenylated protein tyrosine phosphatase activity	0.929959	0	3
GO:0004739	pyruvate dehydrogenase (acetyl-transferring) activity	0.929959	0	3
GO:0004759	serine esterase activity	0.929959	0	3
GO:0004768	stearoyl-CoA 9-desaturase activity	0.929959	0	3
GO:0004820	glycine-tRNA ligase activity	0.929959	0	3
GO:0004869	cysteine protease inhibitor activity	0.929959	0	3
GO:0004890	GABA-A receptor activity	0.929959	0	3
GO:0004913	interleukin-4 receptor activity	0.929959	0	3
GO:0004930	G-protein coupled receptor activity	0.929959	0	3
GO:0005010	insulin-like growth factor receptor activity	0.929959	0	3
GO:0005044	scavenger receptor activity	0.929959	0	3
GO:0005079	protein kinase A anchoring activity	0.929959	0	3
GO:0005083	small GTPase regulatory/interacting protein activity	0.929959	0	3
GO:0005088	Ras guanyl-nucleotide exchange factor activity	0.929959	0	3
GO:0005099	Ras GTPase activator activity	0.929959	0	3
GO:0005100	Rho GTPase activator activity	0.929959	0	3
GO:0005160	transforming growth factor beta receptor binding	0.929959	0	3
GO:0005178	integrin binding	0.929959	0	3
GO:0005224	ATP-binding and phosphorylation-dependent chloride channel activity	0.929959	0	3
GO:0005230	extracellular ligand-gated ion channel activity	0.929959	0	3
GO:0005267	potassium channel activity	0.929959	0	3
GO:0005279	amino acid-polyamine transporter activity	0.929959	0	3
GO:0005355	glucose transporter activity	0.929959	0	3
GO:0005388	calcium-transporting ATPase activity	0.929959	0	3
GO:0005537	mannose binding	0.929959	0	3
GO:0005584	collagen type I	0.929959	0	3
GO:0005626	insoluble fraction	0.929959	0	3
GO:0005662	DNA replication factor A complex	0.929959	0	3
GO:0005663	DNA replication factor C complex	0.929959	0	3
GO:0005673	transcription factor TFIIE complex	0.929959	0	3
GO:0005675	transcription factor TFIIH complex	0.929959	0	3
GO:0005678	chromatin assembly complex	0.929959	0	3
GO:0005732	small nucleolar ribonucleoprotein complex	0.929959	0	3
GO:0005753	proton-transporting ATP synthase complex (sensu Eukarya)	0.929959	0	3
GO:0005769	early endosome	0.929959	0	3
GO:0005819	spindle	0.929959	0	3
GO:0005842	cytosolic large ribosomal subunit (sensu Eukarya)	0.929959	0	3
GO:0005885	Arp2/3 protein complex	0.929959	0	3
GO:0005923	tight junction	0.929959	0	3
GO:0006024	glycosaminoglycan biosynthesis	0.929959	0	3
GO:0006098	pentose-phosphate shunt	0.929959	0	3
GO:0006112	energy reserve metabolism	0.929959	0	3
GO:0006119	oxidative phosphorylation	0.929959	0	3
GO:0006164	purine nucleotide biosynthesis	0.929959	0	3
GO:0006220	pyrimidine nucleotide metabolism	0.929959	0	3
GO:0006284	base-excision repair	0.929959	0	3
GO:0006338	chromatin remodeling	0.929959	0	3
GO:0006356	regulation of transcription from Pol I promoter	0.929959	0	3
GO:0006368	RNA elongation from Pol II promoter	0.929959	0	3
GO:0006378	mRNA polyadenylation	0.929959	0	3
GO:0006401	RNA catabolism	0.929959	0	3
GO:0006414	translational elongation	0.929959	0	3
GO:0006426	glycyl-tRNA aminoacylation	0.929959	0	3
GO:0006561	proline biosynthesis	0.929959	0	3
GO:0006564	L-serine biosynthesis	0.929959	0	3
GO:0006621	protein-ER retention	0.929959	0	3
GO:0006693	prostaglandin metabolism	0.929959	0	3
GO:0006700	C21-steroid hormone biosynthesis	0.929959	0	3
GO:0006839	mitochondrial transport	0.929959	0	3
GO:0006865	amino acid transport	0.929959	0	3
GO:0006894	Golgi to secretory vesicle transport	0.929959	0	3
GO:0006919	caspase activation	0.929959	0	3
GO:0006959	humoral immune response	0.929959	0	3
GO:0006974	response to DNA damage stimulus	0.929959	0	3
GO:0006997	nuclear organization and biogenesis	0.929959	0	3
GO:0007016	cytoskeletal anchoring	0.929959	0	3
GO:0007159	leukocyte cell adhesion	0.929959	0	3
GO:0007162	negative regulation of cell adhesion	0.929959	0	3
GO:0007189	G-protein signaling, adenylate cyclase activating pathway	0.929959	0	3
GO:0007249	NIK-I-kappaB/NF-kappaB cascade	0.929959	0	3
GO:0007387	anterior compartment specification	0.929959	0	3
GO:0007388	posterior compartment specification	0.929959	0	3
GO:0007420	brain development	0.929959	0	3
GO:0007519	myogenesis	0.929959	0	3
GO:0007585	respiratory gaseous exchange	0.929959	0	3
GO:0007588	excretion	0.929959	0	3
GO:0007608	olfaction	0.929959	0	3
GO:0008037	cell recognition	0.929959	0	3
GO:0008093	cytoskeletal adaptor activity	0.929959	0	3
GO:0008139	nuclear localization sequence binding	0.929959	0	3
GO:0008146	sulfotransferase activity	0.929959	0	3
GO:0008147	structural constituent of bone	0.929959	0	3
GO:0008156	negative regulation of DNA replication	0.929959	0	3
GO:0008219	cell death	0.929959	0	3
GO:0008237	metallopeptidase activity	0.929959	0	3
GO:0008408	3'-5' exonuclease activity	0.929959	0	3
GO:0008537	proteasome activator complex	0.929959	0	3
GO:0008538	proteasome activator activity	0.929959	0	3
GO:0008629	induction of apoptosis by intracellular signals	0.929959	0	3
GO:0008643	carbohydrate transport	0.929959	0	3
GO:0009053	electron donor activity	0.929959	0	3
GO:0009055	electron carrier activity	0.929959	0	3
GO:0009117	nucleotide metabolism	0.929959	0	3
GO:0009225	nucleotide-sugar metabolism	0.929959	0	3
GO:0015029	internalization receptor activity	0.929959	0	3
GO:0015758	glucose transport	0.929959	0	3
GO:0015980	energy derivation by oxidation of organic compounds	0.929959	0	3
GO:0016023	cytoplasmic vesicle	0.929959	0	3
GO:0016042	lipid catabolism	0.929959	0	3
GO:0016071	mRNA metabolism	0.929959	0	3
GO:0016477	cell migration	0.929959	0	3
GO:0016481	negative regulation of transcription	0.929959	0	3
GO:0016616	oxidoreductase activity, acting on the CH-OH group of donors, NAD or NADP as acceptor	0.929959	0	3
GO:0016702	oxidoreductase activity, acting on single donors with incorporation of molecular oxygen, incorporation of two atoms of oxygen	0.929959	0	3
GO:0016773	phosphotransferase activity, alcohol group as acceptor	0.929959	0	3
GO:0016805	dipeptidase activity	0.929959	0	3
GO:0016887	ATPase activity	0.929959	0	3
GO:0017114	wide-spectrum protease inhibitor activity	0.929959	0	3
GO:0017148	negative regulation of protein biosynthesis	0.929959	0	3
GO:0018279	N-linked glycosylation via asparagine	0.929959	0	3
GO:0019013	viral nucleocapsid	0.929959	0	3
GO:0019899	enzyme binding	0.929959	0	3
GO:0030001	metal ion transport	0.929959	0	3
GO:0030119	membrane coat adaptor complex	0.929959	0	3
GO:0030125	clathrin vesicle coat	0.929959	0	3
GO:0030141	secretory granule	0.929959	0	3
GO:0030173	integral to Golgi membrane	0.929959	0	3
GO:0030176	integral to endoplasmic reticulum membrane	0.929959	0	3
GO:0030195	negative regulation of blood coagulation	0.929959	0	3
GO:0030506	ankyrin binding	0.929959	0	3
GO:0030574	collagen catabolism	0.929959	0	3
GO:0030594	neurotransmitter receptor activity	0.929959	0	3
GO:0030674	protein binding, bridging	0.929959	0	3
GO:0030742	GTP-dependent protein binding	0.929959	0	3
GO:0042493	response to drug	0.929959	0	3
GO:0045202	synapse	0.929959	0	3
GO:0045892	negative regulation of transcription, DNA-dependent	0.929959	0	3
GO:0045898	regulation of transcriptional preinitiation complex formation	0.929959	0	3
GO:0045941	positive regulation of transcription	0.929959	0	3
GO:0046873	metal ion transporter activity	0.929959	0	3
GO:0050381	unspecific monooxygenase activity	0.929959	0	3
GO:0000012	single strand break repair	0.95275	0	2
GO:0000014	single-stranded DNA specific endodeoxyribonuclease activity	0.95275	0	2
GO:0000018	regulation of DNA recombination	0.95275	0	2
GO:0000019	regulation of mitotic recombination	0.95275	0	2
GO:0000067	DNA replication and chromosome cycle	0.95275	0	2
GO:0000086	G2/M transition of mitotic cell cycle	0.95275	0	2
GO:0000090	mitotic anaphase	0.95275	0	2
GO:0000118	histone deacetylase complex	0.95275	0	2
GO:0000150	recombinase activity	0.95275	0	2
GO:0000160	two-component signal transduction system (phosphorelay)	0.95275	0	2
GO:0000187	activation of MAPK	0.95275	0	2
GO:0000226	microtubule cytoskeleton organization and biogenesis	0.95275	0	2
GO:0000279	M phase	0.95275	0	2
GO:0000781	chromosome, telomeric region	0.95275	0	2
GO:0001502	cartilage condensation	0.95275	0	2
GO:0001509	legumain activity	0.95275	0	2
GO:0001701	embryonic development (sensu Mammalia)	0.95275	0	2
GO:0001709	cell fate determination	0.95275	0	2
GO:0003696	satellite DNA binding	0.95275	0	2
GO:0003701	RNA polymerase I transcription factor activity	0.95275	0	2
GO:0003726	double-stranded RNA adenosine deaminase activity	0.95275	0	2
GO:0003730	mRNA 3' UTR binding	0.95275	0	2
GO:0003767	co-chaperone activity	0.95275	0	2
GO:0003790	actin modulating activity	0.95275	0	2
GO:0003835	beta-galactoside alpha-2,6-sialyltransferase activity	0.95275	0	2
GO:0003842	1-pyrroline-5-carboxylate dehydrogenase activity	0.95275	0	2
GO:0003858	3-hydroxybutyrate dehydrogenase activity	0.95275	0	2
GO:0003887	DNA-directed DNA polymerase activity	0.95275	0	2
GO:0003891	delta DNA polymerase activity	0.95275	0	2
GO:0003926	ARF small monomeric GTPase activity	0.95275	0	2
GO:0003948	N4-(beta-N-acetylglucosaminyl)-L-asparaginase activity	0.95275	0	2
GO:0003954	NADH dehydrogenase activity	0.95275	0	2
GO:0003963	RNA-3'-phosphate cyclase activity	0.95275	0	2
GO:0003993	acid phosphatase activity	0.95275	0	2
GO:0004016	adenylate cyclase activity	0.95275	0	2
GO:0004063	aryldialkylphosphatase activity	0.95275	0	2
GO:0004064	arylesterase activity	0.95275	0	2
GO:0004086	carbamoyl-phosphate synthase activity	0.95275	0	2
GO:0004111	creatine kinase activity	0.95275	0	2
GO:0004129	cytochrome-c oxidase activity	0.95275	0	2
GO:0004132	dCMP deaminase activity	0.95275	0	2
GO:0004143	diacylglycerol kinase activity	0.95275	0	2
GO:0004157	dihydropyrimidinase activity	0.95275	0	2
GO:0004171	deoxyhypusine synthase activity	0.95275	0	2
GO:0004183	carboxypeptidase E activity	0.95275	0	2
GO:0004192	cathepsin D activity	0.95275	0	2
GO:0004215	cathepsin H activity	0.95275	0	2
GO:0004336	galactosylceramidase activity	0.95275	0	2
GO:0004345	glucose-6-phosphate 1-dehydrogenase activity	0.95275	0	2
GO:0004365	glyceraldehyde-3-phosphate dehydrogenase (phosphorylating) activity	0.95275	0	2
GO:0004372	glycine hydroxymethyltransferase activity	0.95275	0	2
GO:0004373	glycogen (starch) synthase activity	0.95275	0	2
GO:0004402	histone acetyltransferase activity	0.95275	0	2
GO:0004415	hyalurononglucosaminidase activity	0.95275	0	2
GO:0004419	hydroxymethylglutaryl-CoA lyase activity	0.95275	0	2
GO:0004445	inositol-polyphosphate 5-phosphatase activity	0.95275	0	2
GO:0004467	long-chain-fatty-acid-CoA ligase activity	0.95275	0	2
GO:0004476	mannose-6-phosphate isomerase activity	0.95275	0	2
GO:0004499	dimethylaniline monooxygenase (N-oxide-forming) activity	0.95275	0	2
GO:0004550	nucleoside-diphosphate kinase activity	0.95275	0	2
GO:0004587	ornithine-oxo-acid transaminase activity	0.95275	0	2
GO:0004602	glutathione peroxidase activity	0.95275	0	2
GO:0004637	phosphoribosylamine-glycine ligase activity	0.95275	0	2
GO:0004641	phosphoribosylformylglycinamidine cyclo-ligase activity	0.95275	0	2
GO:0004644	phosphoribosylglycinamide formyltransferase activity	0.95275	0	2
GO:0004645	phosphorylase activity	0.95275	0	2
GO:0004682	protein kinase CK2 activity	0.95275	0	2
GO:0004685	calcium/calmodulin-dependent protein kinase activity	0.95275	0	2
GO:0004691	cAMP-dependent protein kinase activity	0.95275	0	2
GO:0004696	glycogen synthase kinase 3 activity	0.95275	0	2
GO:0004708	MAP kinase kinase activity	0.95275	0	2
GO:0004815	aspartate-tRNA ligase activity	0.95275	0	2
GO:0004824	lysine-tRNA ligase activity	0.95275	0	2
GO:0004835	tubulin-tyrosine ligase activity	0.95275	0	2
GO:0004861	cyclin-dependent protein kinase inhibitor activity	0.95275	0	2
GO:0004864	protein phosphatase inhibitor activity	0.95275	0	2
GO:0004883	glucocorticoid receptor activity	0.95275	0	2
GO:0004907	interleukin receptor activity	0.95275	0	2
GO:0004920	interleukin-10 receptor activity	0.95275	0	2
GO:0004931	ATP-gated cation channel activity	0.95275	0	2
GO:0004983	neuropeptide Y receptor activity	0.95275	0	2
GO:0004998	transferrin receptor activity	0.95275	0	2
GO:0005021	vascular endothelial growth factor receptor activity	0.95275	0	2
GO:0005031	tumor necrosis factor receptor activity	0.95275	0	2
GO:0005055	laminin receptor activity	0.95275	0	2
GO:0005062	hematopoietin/interferon-class (D200-domain) cytokine receptor signal transducer activity	0.95275	0	2
GO:0005080	protein kinase C binding	0.95275	0	2
GO:0005152	interleukin-1 receptor antagonist activity	0.95275	0	2
GO:0005164	tumor necrosis factor receptor binding	0.95275	0	2
GO:0005220	inositol 1,4,5-triphosphate-sensitive calcium-release channel activity	0.95275	0	2
GO:0005242	inward rectifier potassium channel activity	0.95275	0	2
GO:0005244	voltage-gated ion channel activity	0.95275	0	2
GO:0005262	calcium channel activity	0.95275	0	2
GO:0005386	carrier activity	0.95275	0	2
GO:0005487	nucleocytoplasmic transporter activity	0.95275	0	2
GO:0005498	sterol carrier activity	0.95275	0	2
GO:0005514	calcium ion storage activity	0.95275	0	2
GO:0005545	phosphatidylinositol binding	0.95275	0	2
GO:0005652	nuclear lamina	0.95275	0	2
GO:0005658	alpha DNA polymerase:primase complex	0.95275	0	2
GO:0005672	transcription factor TFIIA complex	0.95275	0	2
GO:0005674	transcription factor TFIIF complex	0.95275	0	2
GO:0005682	snRNP U5	0.95275	0	2
GO:0005761	mitochondrial ribosome	0.95275	0	2
GO:0005788	endoplasmic reticulum lumen	0.95275	0	2
GO:0005826	contractile ring	0.95275	0	2
GO:0005844	polysome	0.95275	0	2
GO:0005852	eukaryotic translation initiation factor 3 complex	0.95275	0	2
GO:0005859	muscle myosin	0.95275	0	2
GO:0005860	non-muscle myosin	0.95275	0	2
GO:0005874	microtubule	0.95275	0	2
GO:0005876	spindle microtubule	0.95275	0	2
GO:0005890	sodium/potassium-exchanging ATPase complex	0.95275	0	2
GO:0005922	connexon complex	0.95275	0	2
GO:0005947	alpha-ketoglutarate dehydrogenase complex (sensu Eukarya)	0.95275	0	2
GO:0005952	cAMP-dependent protein kinase complex	0.95275	0	2
GO:0005955	calcineurin complex	0.95275	0	2
GO:0006084	acetyl-CoA metabolism	0.95275	0	2
GO:0006120	mitochondrial electron transport, NADH to ubiquinone	0.95275	0	2
GO:0006163	purine nucleotide metabolism	0.95275	0	2
GO:0006171	cAMP biosynthesis	0.95275	0	2
GO:0006183	GTP biosynthesis	0.95275	0	2
GO:0006189	'de novo' IMP biosynthesis	0.95275	0	2
GO:0006228	UTP biosynthesis	0.95275	0	2
GO:0006241	CTP biosynthesis	0.95275	0	2
GO:0006271	DNA strand elongation	0.95275	0	2
GO:0006283	transcription-coupled nucleotide-excision repair	0.95275	0	2
GO:0006325	establishment and/or maintenance of chromatin architecture	0.95275	0	2
GO:0006351	transcription, DNA-dependent	0.95275	0	2
GO:0006352	transcription initiation	0.95275	0	2
GO:0006379	mRNA cleavage	0.95275	0	2
GO:0006390	transcription from mitochondrial promoter	0.95275	0	2
GO:0006422	aspartyl-tRNA aminoacylation	0.95275	0	2
GO:0006430	lysyl-tRNA aminoacylation	0.95275	0	2
GO:0006449	regulation of translational termination	0.95275	0	2
GO:0006469	negative regulation of protein kinase activity	0.95275	0	2
GO:0006476	protein amino acid deacetylation	0.95275	0	2
GO:0006477	protein amino acid sulfation	0.95275	0	2
GO:0006479	protein amino acid methylation	0.95275	0	2
GO:0006487	N-linked glycosylation	0.95275	0	2
GO:0006491	N-glycan processing	0.95275	0	2
GO:0006493	O-linked glycosylation	0.95275	0	2
GO:0006517	protein deglycosylation	0.95275	0	2
GO:0006544	glycine metabolism	0.95275	0	2
GO:0006559	phenylalanine catabolism	0.95275	0	2
GO:0006562	proline catabolism	0.95275	0	2
GO:0006572	tyrosine catabolism	0.95275	0	2
GO:0006591	ornithine metabolism	0.95275	0	2
GO:0006597	spermine biosynthesis	0.95275	0	2
GO:0006614	SRP-dependent cotranslational membrane targeting	0.95275	0	2
GO:0006683	galactosylceramide catabolism	0.95275	0	2
GO:0006687	glycosphingolipid metabolism	0.95275	0	2
GO:0006805	xenobiotic metabolism	0.95275	0	2
GO:0006826	iron ion transport	0.95275	0	2
GO:0006874	calcium ion homeostasis	0.95275	0	2
GO:0006903	vesicle targeting	0.95275	0	2
GO:0006911	phagocytosis, engulfment	0.95275	0	2
GO:0006914	autophagy	0.95275	0	2
GO:0006957	complement activation, alternative pathway	0.95275	0	2
GO:0007046	ribosome biogenesis	0.95275	0	2
GO:0007088	regulation of mitosis	0.95275	0	2
GO:0007093	mitotic checkpoint	0.95275	0	2
GO:0007154	cell communication	0.95275	0	2
GO:0007171	transmembrane receptor protein tyrosine kinase activation (dimerization)	0.95275	0	2
GO:0007172	signal complex formation	0.95275	0	2
GO:0007178	transmembrane receptor protein serine/threonine kinase signaling pathway	0.95275	0	2
GO:0007181	transforming growth factor beta receptor complex assembly	0.95275	0	2
GO:0007183	SMAD protein heteromerization	0.95275	0	2
GO:0007187	G-protein signaling, coupled to cyclic nucleotide second messenger	0.95275	0	2
GO:0007188	G-protein signaling, coupled to cAMP nucleotide second messenger	0.95275	0	2
GO:0007193	G-protein signaling, adenylate cyclase inhibiting pathway	0.95275	0	2
GO:0007194	negative regulation of adenylate cyclase activity	0.95275	0	2
GO:0007205	protein kinase C activation	0.95275	0	2
GO:0007219	N signaling pathway	0.95275	0	2
GO:0007253	cytoplasmic sequestering of NF-kappaB	0.95275	0	2
GO:0007260	tyrosine phosphorylation of STAT protein	0.95275	0	2
GO:0007261	STAT protein dimerization	0.95275	0	2
GO:0007262	STAT protein nuclear translocation	0.95275	0	2
GO:0007276	gametogenesis	0.95275	0	2
GO:0007338	fertilization (sensu Animalia)	0.95275	0	2
GO:0007342	fusion of sperm to egg plasma membrane	0.95275	0	2
GO:0007409	axonogenesis	0.95275	0	2
GO:0007416	synaptogenesis	0.95275	0	2
GO:0007498	mesoderm development	0.95275	0	2
GO:0007507	heart development	0.95275	0	2
GO:0007566	embryo implantation	0.95275	0	2
GO:0007610	behavior	0.95275	0	2
GO:0008013	beta-catenin binding	0.95275	0	2
GO:0008016	regulation of heart rate	0.95275	0	2
GO:0008028	monocarboxylic acid transporter activity	0.95275	0	2
GO:0008095	inositol-1,4,5-triphosphate receptor activity	0.95275	0	2
GO:0008137	NADH dehydrogenase (ubiquinone) activity	0.95275	0	2
GO:0008138	protein tyrosine/serine/threonine phosphatase activity	0.95275	0	2
GO:0008157	protein phosphatase 1 binding	0.95275	0	2
GO:0008160	protein tyrosine phosphatase activator activity	0.95275	0	2
GO:0008191	metalloendopeptidase inhibitor activity	0.95275	0	2
GO:0008235	metalloexopeptidase activity	0.95275	0	2
GO:0008262	importin-alpha export receptor activity	0.95275	0	2
GO:0008295	spermidine biosynthesis	0.95275	0	2
GO:0008324	cation transporter activity	0.95275	0	2
GO:0008333	endosome to lysosome transport	0.95275	0	2
GO:0008353	[RNA-polymerase]-subunit kinase activity	0.95275	0	2
GO:0008395	steroid hydroxylase activity	0.95275	0	2
GO:0008428	ribonuclease inhibitor activity	0.95275	0	2
GO:0008430	selenium binding	0.95275	0	2
GO:0008449	N-acetylglucosamine-6-sulfatase activity	0.95275	0	2
GO:0008451	X-Pro aminopeptidase activity	0.95275	0	2
GO:0008536	RAN protein binding	0.95275	0	2
GO:0008584	male gonad development	0.95275	0	2
GO:0008599	protein phosphatase type 1 regulator activity	0.95275	0	2
GO:0008612	hypusine biosynthesis from peptidyl-lysine	0.95275	0	2
GO:0008630	DNA damage response, signal transduction resulting in induction of apoptosis	0.95275	0	2
GO:0008639	small protein conjugating enzyme activity	0.95275	0	2
GO:0008652	amino acid biosynthesis	0.95275	0	2
GO:0008654	phospholipid biosynthesis	0.95275	0	2
GO:0008656	caspase activator activity	0.95275	0	2
GO:0009072	aromatic amino acid family metabolism	0.95275	0	2
GO:0009113	purine base biosynthesis	0.95275	0	2
GO:0009116	nucleoside metabolism	0.95275	0	2
GO:0009142	nucleoside triphosphate biosynthesis	0.95275	0	2
GO:0009311	oligosaccharide metabolism	0.95275	0	2
GO:0009374	biotin binding	0.95275	0	2
GO:0009409	response to cold	0.95275	0	2
GO:0009411	response to UV	0.95275	0	2
GO:0009725	response to hormone stimulus	0.95275	0	2
GO:0009966	regulation of signal transduction	0.95275	0	2
GO:0009986	cell surface	0.95275	0	2
GO:0015012	heparan sulfate proteoglycan biosynthesis	0.95275	0	2
GO:0015016	[heparan sulfate]-glucosamine N-sulfotransferase activity	0.95275	0	2
GO:0015026	coreceptor activity	0.95275	0	2
GO:0015085	calcium ion transporter activity	0.95275	0	2
GO:0015248	sterol transporter activity	0.95275	0	2
GO:0015285	connexon channel activity	0.95275	0	2
GO:0015320	phosphate carrier activity	0.95275	0	2
GO:0015485	cholesterol binding	0.95275	0	2
GO:0015718	monocarboxylic acid transport	0.95275	0	2
GO:0015884	folate transport	0.95275	0	2
GO:0015934	large ribosomal subunit	0.95275	0	2
GO:0015935	small ribosomal subunit	0.95275	0	2
GO:0015986	ATP synthesis coupled proton transport	0.95275	0	2
GO:0015988	energy coupled proton transport, against electrochemical gradient	0.95275	0	2
GO:0016010	dystrophin-associated glycoprotein complex	0.95275	0	2
GO:0016012	sarcoglycan complex	0.95275	0	2
GO:0016363	nuclear matrix	0.95275	0	2
GO:0016525	negative regulation of angiogenesis	0.95275	0	2
GO:0016567	protein ubiquitination	0.95275	0	2
GO:0016575	histone deacetylation	0.95275	0	2
GO:0016772	transferase activity, transferring phosphorus-containing groups	0.95275	0	2
GO:0017017	MAP kinase phosphatase activity	0.95275	0	2
GO:0017031	Rho interactor activity	0.95275	0	2
GO:0017076	purine nucleotide binding	0.95275	0	2
GO:0017127	cholesterol transporter activity	0.95275	0	2
GO:0018024	histone-lysine N-methyltransferase activity	0.95275	0	2
GO:0019377	glycolipid catabolism	0.95275	0	2
GO:0019717	synaptosome	0.95275	0	2
GO:0019825	oxygen binding	0.95275	0	2
GO:0019835	cytolysis	0.95275	0	2
GO:0019856	pyrimidine base biosynthesis	0.95275	0	2
GO:0019884	antigen presentation, exogenous antigen	0.95275	0	2
GO:0019886	antigen processing, exogenous antigen via MHC class II	0.95275	0	2
GO:0019898	extrinsic to membrane	0.95275	0	2
GO:0030048	actin filament-based movement	0.95275	0	2
GO:0030138	COPII-coated vesicle	0.95275	0	2
GO:0030149	sphingolipid catabolism	0.95275	0	2
GO:0030162	regulation of proteolysis and peptidolysis	0.95275	0	2
GO:0030163	protein catabolism	0.95275	0	2
GO:0030168	platelet activation	0.95275	0	2
GO:0030198	extracellular matrix organization and biogenesis	0.95275	0	2
GO:0030234	enzyme regulator activity	0.95275	0	2
GO:0030290	sphingolipid activator protein activity	0.95275	0	2
GO:0030334	regulation of cell migration	0.95275	0	2
GO:0030520	estrogen receptor signaling pathway	0.95275	0	2
GO:0030838	positive regulation of actin filament polymerization	0.95275	0	2
GO:0042101	T-cell receptor complex	0.95275	0	2
GO:0042102	positive regulation of T-cell proliferation	0.95275	0	2
GO:0042113	B-cell activation	0.95275	0	2
GO:0042133	neurotransmitter metabolism	0.95275	0	2
GO:0045012	MHC class II receptor activity	0.95275	0	2
GO:0045086	positive regulation of interleukin-2 biosynthesis	0.95275	0	2
GO:0046870	cadmium ion binding	0.95275	0	2
GO:0046961	hydrogen-transporting ATPase activity, rotational mechanism	0.95275	0	2
GO:0050509	N-acetylglucosaminyl-proteoglycan 4-beta-glucuronosyltransferase activity	0.95275	0	2
GO:0000050	urea cycle	0.976093	0	1
GO:0000060	protein-nucleus import, translocation	0.976093	0	1
GO:0000072	M-phase specific microtubule process	0.976093	0	1
GO:0000076	DNA replication checkpoint	0.976093	0	1
GO:0000077	DNA damage response, signal transduction resulting in cell cycle arrest	0.976093	0	1
GO:0000080	G1 phase of mitotic cell cycle	0.976093	0	1
GO:0000084	S phase of mitotic cell cycle	0.976093	0	1
GO:0000085	G2 phase of mitotic cell cycle	0.976093	0	1
GO:0000146	microfilament motor activity	0.976093	0	1
GO:0000154	rRNA modification	0.976093	0	1
GO:0000155	two-component sensor molecule activity	0.976093	0	1
GO:0000164	protein phosphatase type 1 complex	0.976093	0	1
GO:0000175	3'-5' exoribonuclease activity	0.976093	0	1
GO:0000176	nuclear exosome (RNase complex)	0.976093	0	1
GO:0000179	rRNA (adenine-N6,N6-)-dimethyltransferase activity	0.976093	0	1
GO:0000182	ribosomal DNA (rDNA) binding	0.976093	0	1
GO:0000185	activation of MAPKKK	0.976093	0	1
GO:0000242	pericentriolar material	0.976093	0	1
GO:0000244	assembly of spliceosomal tri-snRNP	0.976093	0	1
GO:0000245	spliceosome assembly	0.976093	0	1
GO:0000247	C-8 sterol isomerase activity	0.976093	0	1
GO:0000250	lanosterol synthase activity	0.976093	0	1
GO:0000305	response to oxygen radicals	0.976093	0	1
GO:0000731	DNA repair synthesis	0.976093	0	1
GO:0000791	euchromatin	0.976093	0	1
GO:0000794	condensed nuclear chromosome	0.976093	0	1
GO:0000795	synaptonemal complex	0.976093	0	1
GO:0000900	translation repressor activity, nucleic acid binding	0.976093	0	1
GO:0001514	selenocysteine incorporation	0.976093	0	1
GO:0001540	beta-amyloid binding	0.976093	0	1
GO:0001560	interpretation of external signals that regulate cell growth	0.976093	0	1
GO:0001666	response to hypoxia	0.976093	0	1
GO:0001672	regulation of chromatin assembly/disassembly	0.976093	0	1
GO:0001719	inhibition of caspase activation	0.976093	0	1
GO:0001747	eye morphogenesis (sensu Mammalia)	0.976093	0	1
GO:0001764	neuronal migration	0.976093	0	1
GO:0003678	DNA helicase activity	0.976093	0	1
GO:0003680	AT DNA binding	0.976093	0	1
GO:0003762	histone-specific chaperone activity	0.976093	0	1
GO:0003782	F-actin capping activity	0.976093	0	1
GO:0003805	coagulation factor XIa activity	0.976093	0	1
GO:0003806	coagulation factor XIIa activity	0.976093	0	1
GO:0003809	thrombin activity	0.976093	0	1
GO:0003813	classical-complement-pathway C3/C5 convertase activity	0.976093	0	1
GO:0003815	complement component C1r activity	0.976093	0	1
GO:0003817	complement factor D activity	0.976093	0	1
GO:0003836	beta-galactoside alpha-2,3-sialyltransferase activity	0.976093	0	1
GO:0003847	1-alkyl-2-acetylglycerophosphocholine esterase activity	0.976093	0	1
GO:0003865	3-oxo-5-alpha-steroid 4-dehydrogenase activity	0.976093	0	1
GO:0003872	6-phosphofructokinase activity	0.976093	0	1
GO:0003883	CTP synthase activity	0.976093	0	1
GO:0003910	DNA ligase (ATP) activity	0.976093	0	1
GO:0003920	GMP reductase activity	0.976093	0	1
GO:0003938	IMP dehydrogenase activity	0.976093	0	1
GO:0003942	N-acetyl-gamma-glutamyl-phosphate reductase activity	0.976093	0	1
GO:0003950	NAD+ ADP-ribosyltransferase activity	0.976093	0	1
GO:0003960	NADPH:quinone reductase activity	0.976093	0	1
GO:0003975	UDP-N-acetylglucosamine-dolichyl-phosphate N-acetylglucosaminephosphotransferase activity	0.976093	0	1
GO:0003977	UDP-N-acetylglucosamine diphosphorylase activity	0.976093	0	1
GO:0003978	UDP-glucose 4-epimerase activity	0.976093	0	1
GO:0003979	UDP-glucose 6-dehydrogenase activity	0.976093	0	1
GO:0003980	UDP-glucose:glycoprotein glucosyltransferase activity	0.976093	0	1
GO:0003989	acetyl-CoA carboxylase activity	0.976093	0	1
GO:0003994	aconitate hydratase activity	0.976093	0	1
GO:0003995	acyl-CoA dehydrogenase activity	0.976093	0	1
GO:0004000	adenosine deaminase activity	0.976093	0	1
GO:0004001	adenosine kinase activity	0.976093	0	1
GO:0004013	adenosylhomocysteinase activity	0.976093	0	1
GO:0004017	adenylate kinase activity	0.976093	0	1
GO:0004018	adenylosuccinate lyase activity	0.976093	0	1
GO:0004030	aldehyde dehydrogenase [NAD(P)+] activity	0.976093	0	1
GO:0004035	alkaline phosphatase activity	0.976093	0	1
GO:0004047	aminomethyltransferase activity	0.976093	0	1
GO:0004055	argininosuccinate synthase activity	0.976093	0	1
GO:0004069	aspartate transaminase activity	0.976093	0	1
GO:0004075	biotin carboxylase activity	0.976093	0	1
GO:0004082	bisphosphoglycerate mutase activity	0.976093	0	1
GO:0004083	bisphosphoglycerate phosphatase activity	0.976093	0	1
GO:0004096	catalase activity	0.976093	0	1
GO:0004115	cAMP-specific phosphodiesterase activity	0.976093	0	1
GO:0004137	deoxycytidine kinase activity	0.976093	0	1
GO:0004138	deoxyguanosine kinase activity	0.976093	0	1
GO:0004146	dihydrofolate reductase activity	0.976093	0	1
GO:0004149	dihydrolipoyllysine-residue succinyltransferase activity	0.976093	0	1
GO:0004167	dopachrome isomerase activity	0.976093	0	1
GO:0004176	ATP-dependent peptidase activity	0.976093	0	1
GO:0004178	leucyl aminopeptidase activity	0.976093	0	1
GO:0004186	carboxypeptidase C activity	0.976093	0	1
GO:0004187	carboxypeptidase D activity	0.976093	0	1
GO:0004193	cathepsin E activity	0.976093	0	1
GO:0004213	cathepsin B activity	0.976093	0	1
GO:0004217	cathepsin L activity	0.976093	0	1
GO:0004229	gelatinase B activity	0.976093	0	1
GO:0004235	matrilysin activity	0.976093	0	1
GO:0004240	mitochondrial processing peptidase activity	0.976093	0	1
GO:0004252	serine-type endopeptidase activity	0.976093	0	1
GO:0004274	dipeptidyl-peptidase IV activity	0.976093	0	1
GO:0004283	plasmin activity	0.976093	0	1
GO:0004287	prolyl oligopeptidase activity	0.976093	0	1
GO:0004293	tissue kallikrein activity	0.976093	0	1
GO:0004297	u-plasminogen activator activity	0.976093	0	1
GO:0004301	epoxide hydrolase activity	0.976093	0	1
GO:0004306	ethanolamine-phosphate cytidylyltransferase activity	0.976093	0	1
GO:0004308	exo-alpha-sialidase activity	0.976093	0	1
GO:0004314	[acyl-carrier protein] S-malonyltransferase activity	0.976093	0	1
GO:0004320	oleoyl-[acyl-carrier protein] hydrolase activity	0.976093	0	1
GO:0004321	fatty-acyl-CoA synthase activity	0.976093	0	1
GO:0004325	ferrochelatase activity	0.976093	0	1
GO:0004334	fumarylacetoacetase activity	0.976093	0	1
GO:0004342	glucosamine-6-phosphate deaminase activity	0.976093	0	1
GO:0004346	glucose-6-phosphatase activity	0.976093	0	1
GO:0004349	glutamate 5-kinase activity	0.976093	0	1
GO:0004350	glutamate-5-semialdehyde dehydrogenase activity	0.976093	0	1
GO:0004363	glutathione synthase activity	0.976093	0	1
GO:0004367	glycerol-3-phosphate dehydrogenase (NAD+) activity	0.976093	0	1
GO:0004375	glycine dehydrogenase (decarboxylating) activity	0.976093	0	1
GO:0004408	holocytochrome-c synthase activity	0.976093	0	1
GO:0004418	hydroxymethylbilane synthase activity	0.976093	0	1
GO:0004426	indoleamine-pyrrole 2,3-dioxygenase activity	0.976093	0	1
GO:0004435	phosphoinositide phospholipase C activity	0.976093	0	1
GO:0004441	inositol-1,4-bisphosphate 1-phosphatase activity	0.976093	0	1
GO:0004449	isocitrate dehydrogenase (NAD+) activity	0.976093	0	1
GO:0004462	lactoylglutathione lyase activity	0.976093	0	1
GO:0004465	lipoprotein lipase activity	0.976093	0	1
GO:0004477	methenyltetrahydrofolate cyclohydrolase activity	0.976093	0	1
GO:0004487	methylenetetrahydrofolate dehydrogenase (NAD+) activity	0.976093	0	1
GO:0004494	methylmalonyl-CoA mutase activity	0.976093	0	1
GO:0004521	endoribonuclease activity	0.976093	0	1
GO:0004528	phosphodiesterase I activity	0.976093	0	1
GO:0004551	nucleotide diphosphatase activity	0.976093	0	1
GO:0004559	alpha-mannosidase activity	0.976093	0	1
GO:0004560	alpha-L-fucosidase activity	0.976093	0	1
GO:0004566	beta-glucuronidase activity	0.976093	0	1
GO:0004572	mannosyl-oligosaccharide 1,3-1,6-alpha-mannosidase activity	0.976093	0	1
GO:0004582	dolichyl-phosphate beta-D-mannosyltransferase activity	0.976093	0	1
GO:0004586	ornithine decarboxylase activity	0.976093	0	1
GO:0004588	orotate phosphoribosyltransferase activity	0.976093	0	1
GO:0004590	orotidine-5'-phosphate decarboxylase activity	0.976093	0	1
GO:0004594	pantothenate kinase activity	0.976093	0	1
GO:0004613	phosphoenolpyruvate carboxykinase (GTP) activity	0.976093	0	1
GO:0004616	phosphogluconate dehydrogenase (decarboxylating) activity	0.976093	0	1
GO:0004618	phosphoglycerate kinase activity	0.976093	0	1
GO:0004619	phosphoglycerate mutase activity	0.976093	0	1
GO:0004623	phospholipase A2 activity	0.976093	0	1
GO:0004649	poly(ADP-ribose) glycohydrolase activity	0.976093	0	1
GO:0004652	polynucleotide adenylyltransferase activity	0.976093	0	1
GO:0004656	procollagen-proline 4-dioxygenase activity	0.976093	0	1
GO:0004658	propionyl-CoA carboxylase activity	0.976093	0	1
GO:0004659	prenyltransferase activity	0.976093	0	1
GO:0004660	protein farnesyltransferase activity	0.976093	0	1
GO:0004661	protein geranylgeranyltransferase activity	0.976093	0	1
GO:0004689	phosphorylase kinase activity	0.976093	0	1
GO:0004697	protein kinase C activity	0.976093	0	1
GO:0004702	receptor signaling protein serine/threonine kinase activity	0.976093	0	1
GO:0004705	JUN kinase activity	0.976093	0	1
GO:0004709	MAP kinase kinase kinase activity	0.976093	0	1
GO:0004716	receptor signaling protein tyrosine kinase activity	0.976093	0	1
GO:0004718	Janus kinase activity	0.976093	0	1
GO:0004720	protein-lysine 6-oxidase activity	0.976093	0	1
GO:0004723	calcium-dependent protein serine/threonine phosphatase activity	0.976093	0	1
GO:0004731	purine-nucleoside phosphorylase activity	0.976093	0	1
GO:0004740	[pyruvate dehydrogenase (lipoamide)] kinase activity	0.976093	0	1
GO:0004743	pyruvate kinase activity	0.976093	0	1
GO:0004745	retinol dehydrogenase activity	0.976093	0	1
GO:0004749	ribose-phosphate diphosphokinase activity	0.976093	0	1
GO:0004756	selenide, water dikinase activity	0.976093	0	1
GO:0004758	serine C-palmitoyltransferase activity	0.976093	0	1
GO:0004765	shikimate kinase activity	0.976093	0	1
GO:0004767	sphingomyelin phosphodiesterase activity	0.976093	0	1
GO:0004769	steroid delta-isomerase activity	0.976093	0	1
GO:0004771	sterol esterase activity	0.976093	0	1
GO:0004773	steryl-sulfatase activity	0.976093	0	1
GO:0004791	thioredoxin-disulfide reductase activity	0.976093	0	1
GO:0004795	threonine synthase activity	0.976093	0	1
GO:0004797	thymidine kinase activity	0.976093	0	1
GO:0004798	thymidylate kinase activity	0.976093	0	1
GO:0004802	transketolase activity	0.976093	0	1
GO:0004813	alanine-tRNA ligase activity	0.976093	0	1
GO:0004817	cysteine-tRNA ligase activity	0.976093	0	1
GO:0004818	glutamate-tRNA ligase activity	0.976093	0	1
GO:0004819	glutamine-tRNA ligase activity	0.976093	0	1
GO:0004821	histidine-tRNA ligase activity	0.976093	0	1
GO:0004822	isoleucine-tRNA ligase activity	0.976093	0	1
GO:0004830	tryptophan-tRNA ligase activity	0.976093	0	1
GO:0004833	tryptophan 2,3-dioxygenase activity	0.976093	0	1
GO:0004844	uracil DNA N-glycosylase activity	0.976093	0	1
GO:0004852	uroporphyrinogen-III synthase activity	0.976093	0	1
GO:0004853	uroporphyrinogen decarboxylase activity	0.976093	0	1
GO:0004857	enzyme inhibitor activity	0.976093	0	1
GO:0004860	protein kinase inhibitor activity	0.976093	0	1
GO:0004873	asialoglycoprotein receptor activity	0.976093	0	1
GO:0004906	interferon-gamma receptor activity	0.976093	0	1
GO:0004908	interleukin-1 receptor activity	0.976093	0	1
GO:0004909	interleukin-1, Type I, activating receptor activity	0.976093	0	1
GO:0004911	interleukin-2 receptor activity	0.976093	0	1
GO:0004917	interleukin-7 receptor activity	0.976093	0	1
GO:0004925	prolactin receptor activity	0.976093	0	1
GO:0004926	non-G-protein coupled 7TM receptor activity	0.976093	0	1
GO:0004941	beta2-adrenergic receptor activity	0.976093	0	1
GO:0004957	prostaglandin E receptor activity	0.976093	0	1
GO:0004962	endothelin receptor activity	0.976093	0	1
GO:0004971	alpha-amino-3-hydroxy-5-methyl-4-isoxazole propionate selective glutamate receptor activity	0.976093	0	1
GO:0004985	opioid receptor activity	0.976093	0	1
GO:0004992	platelet activating factor receptor activity	0.976093	0	1
GO:0005011	macrophage colony stimulating factor receptor activity	0.976093	0	1
GO:0005018	platelet-derived growth factor, alpha-receptor activity	0.976093	0	1
GO:0005019	platelet-derived growth factor, beta-receptor activity	0.976093	0	1
GO:0005024	transforming growth factor beta receptor activity	0.976093	0	1
GO:0005026	type II transforming growth factor beta receptor activity	0.976093	0	1
GO:0005041	low-density lipoprotein receptor activity	0.976093	0	1
GO:0005046	KDEL sequence binding	0.976093	0	1
GO:0005066	transmembrane receptor protein tyrosine kinase signaling protein activity	0.976093	0	1
GO:0005072	transforming growth factor beta receptor, cytoplasmic mediator activity	0.976093	0	1
GO:0005086	ARF guanyl-nucleotide exchange factor activity	0.976093	0	1
GO:0005087	Ran guanyl-nucleotide exchange factor activity	0.976093	0	1
GO:0005094	Rho GDP-dissociation inhibitor activity	0.976093	0	1
GO:0005095	GTPase inhibitor activity	0.976093	0	1
GO:0005098	Ran GTPase activator activity	0.976093	0	1
GO:0005137	interleukin-5 receptor binding	0.976093	0	1
GO:0005146	leukemia inhibitory factor receptor binding	0.976093	0	1
GO:0005147	oncostatin-M receptor binding	0.976093	0	1
GO:0005149	interleukin-1 receptor binding	0.976093	0	1
GO:0005154	epidermal growth factor receptor binding	0.976093	0	1
GO:0005157	macrophage colony stimulating factor receptor binding	0.976093	0	1
GO:0005158	insulin receptor binding	0.976093	0	1
GO:0005159	insulin-like growth factor receptor binding	0.976093	0	1
GO:0005172	vascular endothelial growth factor receptor binding	0.976093	0	1
GO:0005184	neuropeptide hormone activity	0.976093	0	1
GO:0005234	glutamate-gated ion channel activity	0.976093	0	1
GO:0005245	voltage-gated calcium channel activity	0.976093	0	1
GO:0005251	delayed rectifier potassium channel activity	0.976093	0	1
GO:0005286	basic amino acid permease activity	0.976093	0	1
GO:0005338	nucleotide-sugar transporter activity	0.976093	0	1
GO:0005353	fructose transporter activity	0.976093	0	1
GO:0005375	copper ion transporter activity	0.976093	0	1
GO:0005381	iron ion transporter activity	0.976093	0	1
GO:0005391	sodium/potassium-exchanging ATPase activity	0.976093	0	1
GO:0005463	UDP-N-acetylgalactosamine transporter activity	0.976093	0	1
GO:0005485	v-SNARE activity	0.976093	0	1
GO:0005517	calmodulin inhibitor activity	0.976093	0	1
GO:0005523	tropomyosin binding	0.976093	0	1
GO:0005528	FK506 binding	0.976093	0	1
GO:0005579	membrane attack complex	0.976093	0	1
GO:0005595	collagen type XII	0.976093	0	1
GO:0005603	complement component C2 complex	0.976093	0	1
GO:0005637	nuclear inner membrane	0.976093	0	1
GO:0005638	lamin filament	0.976093	0	1
GO:0005640	nuclear outer membrane	0.976093	0	1
GO:0005653	perinuclear space	0.976093	0	1
GO:0005659	delta DNA polymerase complex	0.976093	0	1
GO:0005680	anaphase-promoting complex	0.976093	0	1
GO:0005685	snRNP U1	0.976093	0	1
GO:0005686	snRNP U2	0.976093	0	1
GO:0005720	nuclear heterochromatin	0.976093	0	1
GO:0005724	nuclear telomeric heterochromatin	0.976093	0	1
GO:0005754	proton-transporting ATP synthase, catalytic core (sensu Eukarya)	0.976093	0	1
GO:0005763	mitochondrial small ribosomal subunit	0.976093	0	1
GO:0005765	lysosomal membrane	0.976093	0	1
GO:0005778	peroxisomal membrane	0.976093	0	1
GO:0005784	translocon	0.976093	0	1
GO:0005787	signal peptidase complex	0.976093	0	1
GO:0005790	smooth endoplasmic reticulum	0.976093	0	1
GO:0005802	Golgi trans face	0.976093	0	1
GO:0005811	lipid particle	0.976093	0	1
GO:0005813	centrosome	0.976093	0	1
GO:0005816	spindle pole body	0.976093	0	1
GO:0005843	cytosolic small ribosomal subunit (sensu Eukarya)	0.976093	0	1
GO:0005847	mRNA cleavage and polyadenylation specificity factor complex	0.976093	0	1
GO:0005853	eukaryotic translation elongation factor 1 complex	0.976093	0	1
GO:0005868	cytoplasmic dynein complex	0.976093	0	1
GO:0005871	kinesin complex	0.976093	0	1
GO:0005883	neurofilament	0.976093	0	1
GO:0005891	voltage-gated calcium channel complex	0.976093	0	1
GO:0005895	interleukin-5 receptor complex	0.976093	0	1
GO:0005912	adherens junction	0.976093	0	1
GO:0005945	6-phosphofructokinase complex	0.976093	0	1
GO:0005961	glycine dehydrogenase complex (decarboxylating)	0.976093	0	1
GO:0005964	phosphorylase kinase complex	0.976093	0	1
GO:0005967	pyruvate dehydrogenase complex (sensu Eukarya)	0.976093	0	1
GO:0005980	glycogen catabolism	0.976093	0	1
GO:0006002	fructose 6-phosphate metabolism	0.976093	0	1
GO:0006004	fucose metabolism	0.976093	0	1
GO:0006010	glucose 6-phosphate utilization	0.976093	0	1
GO:0006011	UDP-glucose metabolism	0.976093	0	1
GO:0006012	galactose metabolism	0.976093	0	1
GO:0006043	glucosamine catabolism	0.976093	0	1
GO:0006044	N-acetylglucosamine metabolism	0.976093	0	1
GO:0006048	UDP-N-acetylglucosamine biosynthesis	0.976093	0	1
GO:0006065	UDP-glucuronate biosynthesis	0.976093	0	1
GO:0006066	alcohol metabolism	0.976093	0	1
GO:0006072	glycerol-3-phosphate metabolism	0.976093	0	1
GO:0006081	aldehyde metabolism	0.976093	0	1
GO:0006085	acetyl-CoA biosynthesis	0.976093	0	1
GO:0006094	gluconeogenesis	0.976093	0	1
GO:0006104	succinyl-CoA metabolism	0.976093	0	1
GO:0006166	purine salvage	0.976093	0	1
GO:0006177	GMP biosynthesis	0.976093	0	1
GO:0006182	cGMP biosynthesis	0.976093	0	1
GO:0006196	AMP catabolism	0.976093	0	1
GO:0006222	UMP biosynthesis	0.976093	0	1
GO:0006233	dTDP biosynthesis	0.976093	0	1
GO:0006235	dTTP biosynthesis	0.976093	0	1
GO:0006256	UDP catabolism	0.976093	0	1
GO:0006268	DNA unwinding	0.976093	0	1
GO:0006269	DNA replication, priming	0.976093	0	1
GO:0006304	DNA modification	0.976093	0	1
GO:0006312	mitotic recombination	0.976093	0	1
GO:0006323	DNA packaging	0.976093	0	1
GO:0006335	DNA replication dependent nucleosome assembly	0.976093	0	1
GO:0006337	nucleosome disassembly	0.976093	0	1
GO:0006345	loss of chromatin silencing	0.976093	0	1
GO:0006349	imprinting	0.976093	0	1
GO:0006358	regulation of global transcription from Pol II promoter	0.976093	0	1
GO:0006359	regulation of transcription from Pol III promoter	0.976093	0	1
GO:0006360	transcription from Pol I promoter	0.976093	0	1
GO:0006384	transcription initiation from Pol III promoter	0.976093	0	1
GO:0006400	tRNA modification	0.976093	0	1
GO:0006408	snRNA-nucleus export	0.976093	0	1
GO:0006417	regulation of protein biosynthesis	0.976093	0	1
GO:0006419	alanyl-tRNA aminoacylation	0.976093	0	1
GO:0006423	cysteinyl-tRNA aminoacylation	0.976093	0	1
GO:0006424	glutamyl-tRNA aminoacylation	0.976093	0	1
GO:0006425	glutaminyl-tRNA aminoacylation	0.976093	0	1
GO:0006427	histidyl-tRNA aminoacylation	0.976093	0	1
GO:0006428	isoleucyl-tRNA aminoacylation	0.976093	0	1
GO:0006436	tryptophanyl-tRNA aminoacylation	0.976093	0	1
GO:0006473	protein amino acid acetylation	0.976093	0	1
GO:0006506	GPI anchor biosynthesis	0.976093	0	1
GO:0006510	ATP-dependent proteolysis	0.976093	0	1
GO:0006533	aspartate catabolism	0.976093	0	1
GO:0006541	glutamine metabolism	0.976093	0	1
GO:0006545	glycine biosynthesis	0.976093	0	1
GO:0006546	glycine catabolism	0.976093	0	1
GO:0006563	L-serine metabolism	0.976093	0	1
GO:0006565	L-serine catabolism	0.976093	0	1
GO:0006568	tryptophan metabolism	0.976093	0	1
GO:0006569	tryptophan catabolism	0.976093	0	1
GO:0006573	valine metabolism	0.976093	0	1
GO:0006583	melanin biosynthesis from tyrosine	0.976093	0	1
GO:0006595	polyamine metabolism	0.976093	0	1
GO:0006596	polyamine biosynthesis	0.976093	0	1
GO:0006601	creatine biosynthesis	0.976093	0	1
GO:0006612	protein-membrane targeting	0.976093	0	1
GO:0006644	phospholipid metabolism	0.976093	0	1
GO:0006659	phosphatidylserine biosynthesis	0.976093	0	1
GO:0006665	sphingolipid metabolism	0.976093	0	1
GO:0006679	glucosylceramide biosynthesis	0.976093	0	1
GO:0006684	sphingomyelin metabolism	0.976093	0	1
GO:0006688	glycosphingolipid biosynthesis	0.976093	0	1
GO:0006691	leukotriene metabolism	0.976093	0	1
GO:0006696	ergosterol biosynthesis	0.976093	0	1
GO:0006706	steroid catabolism	0.976093	0	1
GO:0006750	glutathione biosynthesis	0.976093	0	1
GO:0006772	thiamin metabolism	0.976093	0	1
GO:0006780	uroporphyrinogen III biosynthesis	0.976093	0	1
GO:0006800	oxygen and reactive oxygen species metabolism	0.976093	0	1
GO:0006809	nitric oxide biosynthesis	0.976093	0	1
GO:0006820	anion transport	0.976093	0	1
GO:0006825	copper ion transport	0.976093	0	1
GO:0006829	zinc ion transport	0.976093	0	1
GO:0006836	neurotransmitter transport	0.976093	0	1
GO:0006858	extracellular transport	0.976093	0	1
GO:0006873	cell ion homeostasis	0.976093	0	1
GO:0006887	exocytosis	0.976093	0	1
GO:0006892	post-Golgi transport	0.976093	0	1
GO:0006904	vesicle docking during the process of exocytosis	0.976093	0	1
GO:0006907	pinocytosis	0.976093	0	1
GO:0006909	phagocytosis	0.976093	0	1
GO:0006913	nucleocytoplasmic transport	0.976093	0	1
GO:0006929	substrate-bound cell migration	0.976093	0	1
GO:0006930	substrate-bound cell migration, cell extension	0.976093	0	1
GO:0006937	regulation of muscle contraction	0.976093	0	1
GO:0006939	smooth muscle contraction	0.976093	0	1
GO:0006941	striated muscle contraction	0.976093	0	1
GO:0006986	response to unfolded protein	0.976093	0	1
GO:0006994	sterol depletion response, SREBP target gene transcriptional activation	0.976093	0	1
GO:0007005	mitochondrion organization and biogenesis	0.976093	0	1
GO:0007022	chaperonin-mediated tubulin folding	0.976093	0	1
GO:0007030	Golgi organization and biogenesis	0.976093	0	1
GO:0007043	intercellular junction assembly	0.976093	0	1
GO:0007044	cell-substrate junction assembly	0.976093	0	1
GO:0007079	mitotic chromosome movement	0.976093	0	1
GO:0007080	mitotic metaphase plate congression	0.976093	0	1
GO:0007095	mitotic G2 checkpoint	0.976093	0	1
GO:0007096	regulation of exit from mitosis	0.976093	0	1
GO:0007163	establishment and/or maintenance of cell polarity	0.976093	0	1
GO:0007167	enzyme linked receptor protein signaling pathway	0.976093	0	1
GO:0007200	G-protein signaling, coupled to IP3 second messenger (phospholipase C activating)	0.976093	0	1
GO:0007202	phospholipase C activation	0.976093	0	1
GO:0007204	cytosolic calcium ion concentration elevation	0.976093	0	1
GO:0007214	gamma-aminobutyric acid signaling pathway	0.976093	0	1
GO:0007222	frizzled signaling pathway	0.976093	0	1
GO:0007252	I-kappaB phosphorylation	0.976093	0	1
GO:0007263	nitric oxide mediated signal transduction	0.976093	0	1
GO:0007281	germ-cell development	0.976093	0	1
GO:0007286	spermatid development	0.976093	0	1
GO:0007292	female gamete generation	0.976093	0	1
GO:0007413	fasciculation of neuron	0.976093	0	1
GO:0007422	peripheral nervous system development	0.976093	0	1
GO:0007447	imaginal disc pattern formation	0.976093	0	1
GO:0007492	endoderm development	0.976093	0	1
GO:0007499	ectoderm/mesoderm interaction	0.976093	0	1
GO:0007500	mesoderm cell fate determination	0.976093	0	1
GO:0007515	lymph gland development	0.976093	0	1
GO:0007516	hemocyte development	0.976093	0	1
GO:0007530	sex determination	0.976093	0	1
GO:0007567	parturition	0.976093	0	1
GO:0007595	lactation	0.976093	0	1
GO:0007602	phototransduction	0.976093	0	1
GO:0007611	learning and/or memory	0.976093	0	1
GO:0007613	memory	0.976093	0	1
GO:0007638	mechanosensory behavior	0.976093	0	1
GO:0008009	chemokine activity	0.976093	0	1
GO:0008021	synaptic vesicle	0.976093	0	1
GO:0008035	high-density lipoprotein binding	0.976093	0	1
GO:0008038	neuronal cell recognition	0.976093	0	1
GO:0008054	cyclin catabolism	0.976093	0	1
GO:0008073	ornithine decarboxylase inhibitor activity	0.976093	0	1
GO:0008074	guanylate cyclase complex, soluble	0.976093	0	1
GO:0008080	N-acetyltransferase activity	0.976093	0	1
GO:0008091	spectrin	0.976093	0	1
GO:0008104	protein localization	0.976093	0	1
GO:0008119	thiopurine S-methyltransferase activity	0.976093	0	1
GO:0008120	ceramide glucosyltransferase activity	0.976093	0	1
GO:0008133	collagenase activity	0.976093	0	1
GO:0008135	translation factor activity, nucleic acid binding	0.976093	0	1
GO:0008143	poly(A) binding	0.976093	0	1
GO:0008144	drug binding	0.976093	0	1
GO:0008170	N-methyltransferase activity	0.976093	0	1
GO:0008176	tRNA (guanine-N7-)-methyltransferase activity	0.976093	0	1
GO:0008177	succinate dehydrogenase (ubiquinone) activity	0.976093	0	1
GO:0008198	ferrous iron binding	0.976093	0	1
GO:0008238	exopeptidase activity	0.976093	0	1
GO:0008243	plasminogen activator activity	0.976093	0	1
GO:0008250	oligosaccharyl transferase complex	0.976093	0	1
GO:0008260	3-oxoacid CoA-transferase activity	0.976093	0	1
GO:0008266	poly(U) binding	0.976093	0	1
GO:0008277	regulation of G-protein coupled receptor protein signaling pathway	0.976093	0	1
GO:0008287	protein serine/threonine phosphatase complex	0.976093	0	1
GO:0008290	F-actin capping protein complex	0.976093	0	1
GO:0008299	isoprenoid biosynthesis	0.976093	0	1
GO:0008308	voltage-dependent ion-selective channel activity	0.976093	0	1
GO:0008309	double-stranded DNA specific exodeoxyribonuclease activity	0.976093	0	1
GO:0008312	7S RNA binding	0.976093	0	1
GO:0008318	protein prenyltransferase activity	0.976093	0	1
GO:0008339	MP kinase activity	0.976093	0	1
GO:0008379	thioredoxin peroxidase activity	0.976093	0	1
GO:0008402	aromatase activity	0.976093	0	1
GO:0008424	glycoprotein 6-alpha-L-fucosyltransferase activity	0.976093	0	1
GO:0008434	vitamin D3 receptor activity	0.976093	0	1
GO:0008440	inositol-trisphosphate 3-kinase activity	0.976093	0	1
GO:0008442	3-hydroxyisobutyrate dehydrogenase activity	0.976093	0	1
GO:0008453	alanine-glyoxylate transaminase activity	0.976093	0	1
GO:0008462	endopeptidase Clp activity	0.976093	0	1
GO:0008464	gamma-glutamyl hydrolase activity	0.976093	0	1
GO:0008474	palmitoyl-(protein) hydrolase activity	0.976093	0	1
GO:0008475	procollagen-lysine 5-dioxygenase activity	0.976093	0	1
GO:0008483	transaminase activity	0.976093	0	1
GO:0008495	protoheme IX farnesyltransferase activity	0.976093	0	1
GO:0008499	UDP-galactose beta-N-acetylglucosamine beta-1,3-galactosyltransferase activity	0.976093	0	1
GO:0008504	monoamine transporter activity	0.976093	0	1
GO:0008514	organic anion transporter activity	0.976093	0	1
GO:0008517	folate transporter activity	0.976093	0	1
GO:0008533	astacin activity	0.976093	0	1
GO:0008534	purine-specific oxidized base lesion DNA N-glycosylase activity	0.976093	0	1
GO:0008549	dynamin GTPase activity	0.976093	0	1
GO:0008588	release of cytoplasmic sequestered NF-kappaB	0.976093	0	1
GO:0008603	cAMP-dependent protein kinase regulator activity	0.976093	0	1
GO:0008610	lipid biosynthesis	0.976093	0	1
GO:0008617	guanosine metabolism	0.976093	0	1
GO:0008631	induction of apoptosis by oxidative stress	0.976093	0	1
GO:0008634	negative regulation of survival gene product activity	0.976093	0	1
GO:0008649	rRNA methyltransferase activity	0.976093	0	1
GO:0008670	2,4-dienoyl-CoA reductase (NADPH) activity	0.976093	0	1
GO:0008709	7-alpha-hydroxysteroid dehydrogenase activity	0.976093	0	1
GO:0008785	alkyl hydroperoxide reductase activity	0.976093	0	1
GO:0008898	homocysteine S-methyltransferase activity	0.976093	0	1
GO:0008907	integrase activity	0.976093	0	1
GO:0009088	threonine biosynthesis	0.976093	0	1
GO:0009101	glycoprotein biosynthesis	0.976093	0	1
GO:0009152	purine ribonucleotide biosynthesis	0.976093	0	1
GO:0009156	ribonucleoside monophosphate biosynthesis	0.976093	0	1
GO:0009279	external outer membrane (sensu Gram-negative Bacteria)	0.976093	0	1
GO:0009312	oligosaccharide biosynthesis	0.976093	0	1
GO:0009331	glycerol-3-phosphate dehydrogenase complex	0.976093	0	1
GO:0009343	biotin carboxylase complex	0.976093	0	1
GO:0009395	phospholipid catabolism	0.976093	0	1
GO:0009396	folic acid and derivative biosynthesis	0.976093	0	1
GO:0009405	pathogenesis	0.976093	0	1
GO:0009408	response to heat	0.976093	0	1
GO:0009416	response to light	0.976093	0	1
GO:0009506	plasmodesma	0.976093	0	1
GO:0009605	response to external stimulus	0.976093	0	1
GO:0009607	response to biotic stimulus	0.976093	0	1
GO:0009650	UV protection	0.976093	0	1
GO:0009755	hormone mediated signaling	0.976093	0	1
GO:0009897	external side of plasma membrane	0.976093	0	1
GO:0009925	basal plasma membrane	0.976093	0	1
GO:0009991	response to extracellular stimulus	0.976093	0	1
GO:0010038	response to metal ion	0.976093	0	1
GO:0015008	ubiquinol-cytochrome-c reductase complex (sensu Eukarya)	0.976093	0	1
GO:0015015	heparan sulfate proteoglycan biosynthesis, enzymatic modification	0.976093	0	1
GO:0015030	Cajal body	0.976093	0	1
GO:0015057	thrombin receptor activity	0.976093	0	1
GO:0015068	glycine amidinotransferase activity	0.976093	0	1
GO:0015071	protein phosphatase type 2C activity	0.976093	0	1
GO:0015075	ion transporter activity	0.976093	0	1
GO:0015081	sodium ion transporter activity	0.976093	0	1
GO:0015125	bile acid transporter activity	0.976093	0	1
GO:0015207	adenine transporter activity	0.976093	0	1
GO:0015238	drug transporter activity	0.976093	0	1
GO:0015266	protein channel activity	0.976093	0	1
GO:0015267	channel/pore class transporter activity	0.976093	0	1
GO:0015270	dihydropyridine-sensitive calcium channel activity	0.976093	0	1
GO:0015277	kainate selective glutamate receptor activity	0.976093	0	1
GO:0015279	store-operated calcium channel activity	0.976093	0	1
GO:0015280	amiloride-sensitive sodium channel activity	0.976093	0	1
GO:0015379	potassium:chloride symporter activity	0.976093	0	1
GO:0015459	potassium channel regulator activity	0.976093	0	1
GO:0015482	voltage-dependent anion channel porin activity	0.976093	0	1
GO:0015662	ATPase activity, coupled to transmembrane movement of ions, phosphorylative mechanism	0.976093	0	1
GO:0015722	canalicular bile acid transport	0.976093	0	1
GO:0015755	fructose transport	0.976093	0	1
GO:0015780	nucleotide-sugar transport	0.976093	0	1
GO:0015789	UDP-N-acetylgalactosamine transport	0.976093	0	1
GO:0015844	monoamine transport	0.976093	0	1
GO:0015910	peroxisomal long-chain fatty acid import	0.976093	0	1
GO:0015937	coenzyme A biosynthesis	0.976093	0	1
GO:0015942	formate metabolism	0.976093	0	1
GO:0016019	peptidoglycan recognition activity	0.976093	0	1
GO:0016034	maleylacetoacetate isomerase activity	0.976093	0	1
GO:0016051	carbohydrate biosynthesis	0.976093	0	1
GO:0016064	humoral defense mechanism (sensu Vertebrata)	0.976093	0	1
GO:0016066	cellular defense response (sensu Vertebrata)	0.976093	0	1
GO:0016149	translation release factor activity, codon specific	0.976093	0	1
GO:0016151	nickel ion binding	0.976093	0	1
GO:0016209	antioxidant activity	0.976093	0	1
GO:0016224	non-selenium glutathione peroxidase activity	0.976093	0	1
GO:0016226	iron-sulfur cluster assembly	0.976093	0	1
GO:0016246	RNA interference	0.976093	0	1
GO:0016263	glycoprotein-N-acetylgalactosamine 3-beta-galactosyltransferase activity	0.976093	0	1
GO:0016266	O-glycan processing	0.976093	0	1
GO:0016272	prefoldin complex	0.976093	0	1
GO:0016290	palmitoyl-CoA hydrolase activity	0.976093	0	1
GO:0016291	acyl-CoA thioesterase activity	0.976093	0	1
GO:0016316	phosphatidylinositol-3,4-bisphosphate 4-phosphatase activity	0.976093	0	1
GO:0016343	cytoskeletal anchoring activity	0.976093	0	1
GO:0016478	negative regulation of translation	0.976093	0	1
GO:0016486	peptide hormone processing	0.976093	0	1
GO:0016514	SWI/SNF complex	0.976093	0	1
GO:0016529	sarcoplasmic reticulum	0.976093	0	1
GO:0016540	protein autoprocessing	0.976093	0	1
GO:0016566	specific transcriptional repressor activity	0.976093	0	1
GO:0016573	histone acetylation	0.976093	0	1
GO:0016592	Srb-mediator complex	0.976093	0	1
GO:0016600	flotillin complex	0.976093	0	1
GO:0016614	oxidoreductase activity, acting on CH-OH group of donors	0.976093	0	1
GO:0016656	monodehydroascorbate reductase (NADH) activity	0.976093	0	1
GO:0016706	oxidoreductase activity, acting on paired donors, with incorporation or reduction of molecular oxygen, 2-oxoglutarate as one donor, and incorporation of one atom each of oxygen into both donors	0.976093	0	1
GO:0016758	transferase activity, transferring hexosyl groups	0.976093	0	1
GO:0016788	hydrolase activity, acting on ester bonds	0.976093	0	1
GO:0016804	prolyl aminopeptidase activity	0.976093	0	1
GO:0016922	ligand-dependent nuclear receptor interactor activity	0.976093	0	1
GO:0017022	myosin binding	0.976093	0	1
GO:0017026	procollagen C-endopeptidase activity	0.976093	0	1
GO:0017053	transcriptional repressor complex	0.976093	0	1
GO:0017057	6-phosphogluconolactonase activity	0.976093	0	1
GO:0017072	tubulin-specific chaperone activity	0.976093	0	1
GO:0017112	Rab guanyl-nucleotide exchange factor activity	0.976093	0	1
GO:0017119	Golgi transport complex	0.976093	0	1
GO:0017124	SH3-domain binding	0.976093	0	1
GO:0017176	phosphatidylinositol N-acetylglucosaminyltransferase activity	0.976093	0	1
GO:0018346	protein amino acid prenylation	0.976093	0	1
GO:0018347	protein amino acid farnesylation	0.976093	0	1
GO:0018348	protein amino acid geranylgeranylation	0.976093	0	1
GO:0019239	deaminase activity	0.976093	0	1
GO:0019395	fatty acid oxidation	0.976093	0	1
GO:0019538	protein metabolism	0.976093	0	1
GO:0019725	cell homeostasis	0.976093	0	1
GO:0019787	ubiquitin-like-protein ligase activity	0.976093	0	1
GO:0019838	growth factor binding	0.976093	0	1
GO:0019863	IgE binding	0.976093	0	1
GO:0019864	IgG binding	0.976093	0	1
GO:0019882	antigen presentation	0.976093	0	1
GO:0019883	antigen presentation, endogenous antigen	0.976093	0	1
GO:0019885	antigen processing, endogenous antigen via MHC class I	0.976093	0	1
GO:0019955	cytokine binding	0.976093	0	1
GO:0030010	establishment of cell polarity	0.976093	0	1
GO:0030020	extracellular matrix structural constituent conferring tensile strength	0.976093	0	1
GO:0030027	lamellipodium	0.976093	0	1
GO:0030056	hemidesmosome	0.976093	0	1
GO:0030057	desmosome	0.976093	0	1
GO:0030099	myeloid blood cell differentiation	0.976093	0	1
GO:0030106	MHC class I receptor activity	0.976093	0	1
GO:0030133	transport vesicle	0.976093	0	1
GO:0030150	mitochondrial matrix protein import	0.976093	0	1
GO:0030182	neuron differentiation	0.976093	0	1
GO:0030183	B-cell differentiation	0.976093	0	1
GO:0030199	collagen fibril organization	0.976093	0	1
GO:0030206	chondroitin sulfate biosynthesis	0.976093	0	1
GO:0030217	T-cell differentiation	0.976093	0	1
GO:0030218	erythrocyte differentiation	0.976093	0	1
GO:0030224	monocyte differentiation	0.976093	0	1
GO:0030225	macrophage differentiation	0.976093	0	1
GO:0030263	apoptotic chromosome condensation	0.976093	0	1
GO:0030272	5-formyltetrahydrofolate cyclo-ligase activity	0.976093	0	1
GO:0030282	bone mineralization	0.976093	0	1
GO:0030286	dynein complex	0.976093	0	1
GO:0030295	protein kinase activator activity	0.976093	0	1
GO:0030306	ADP-ribosylation factor binding	0.976093	0	1
GO:0030331	estrogen receptor binding	0.976093	0	1
GO:0030345	structural constituent of tooth enamel	0.976093	0	1
GO:0030377	U-plasminogen activator receptor activity	0.976093	0	1
GO:0030426	growth cone	0.976093	0	1
GO:0030433	ER-associated protein catabolism	0.976093	0	1
GO:0030516	regulation of axon extension	0.976093	0	1
GO:0030522	intracellular receptor-mediated signaling pathway	0.976093	0	1
GO:0030552	3',5'-cAMP binding	0.976093	0	1
GO:0035035	histone acetyltransferase binding	0.976093	0	1
GO:0042043	neurexin binding	0.976093	0	1
GO:0042060	wound healing	0.976093	0	1
GO:0042100	B-cell proliferation	0.976093	0	1
GO:0042127	regulation of cell proliferation	0.976093	0	1
GO:0042246	tissue regeneration	0.976093	0	1
GO:0042288	MHC class I protein binding	0.976093	0	1
GO:0042289	MHC class II protein binding	0.976093	0	1
GO:0042351	GDP-L-fucose biosynthesis, de novo pathway	0.976093	0	1
GO:0042356	GDP-4-dehydro-D-rhamnose reductase activity	0.976093	0	1
GO:0042445	hormone metabolism	0.976093	0	1
GO:0042472	inner ear morphogenesis	0.976093	0	1
GO:0042475	odontogenesis (sensu Vertebrata)	0.976093	0	1
GO:0042476	odontogenesis	0.976093	0	1
GO:0042552	myelination	0.976093	0	1
GO:0042557	eukaryotic elongation factor-2 kinase activator activity	0.976093	0	1
GO:0042562	hormone binding	0.976093	0	1
GO:0042572	retinol metabolism	0.976093	0	1
GO:0042623	ATPase activity, coupled	0.976093	0	1
GO:0042766	nucleosome mobilization	0.976093	0	1
GO:0042787	protein ubiquitination during ubiquitin-dependent protein catabolism	0.976093	0	1
GO:0042803	protein homodimerization activity	0.976093	0	1
GO:0042808	neuronal Cdc2-like kinase binding	0.976093	0	1
GO:0042835	BRE binding	0.976093	0	1
GO:0042921	glucocorticoid receptor signaling pathway	0.976093	0	1
GO:0042974	retinoic acid receptor binding	0.976093	0	1
GO:0042975	peroxisome proliferator activated receptor binding	0.976093	0	1
GO:0042977	tyrosine phosphorylation of JAK2 protein	0.976093	0	1
GO:0042978	ornithine decarboxylase activator activity	0.976093	0	1
GO:0042982	amyloid precursor protein metabolism	0.976093	0	1
GO:0043005	neuronal cell projection	0.976093	0	1
GO:0043027	caspase inhibitor activity	0.976093	0	1
GO:0043066	negative regulation of apoptosis	0.976093	0	1
GO:0045028	purinergic nucleotide receptor activity, G-protein coupled	0.976093	0	1
GO:0045058	T-cell selection	0.976093	0	1
GO:0045078	positive regulation of interferon-gamma biosynthesis	0.976093	0	1
GO:0045082	positive regulation of interleukin-10 biosynthesis	0.976093	0	1
GO:0045104	intermediate filament cytoskeleton organization and biogenesis	0.976093	0	1
GO:0045134	uridine diphosphatase activity	0.976093	0	1
GO:0045162	clustering of voltage gated sodium channels	0.976093	0	1
GO:0045252	oxoglutarate dehydrogenase complex	0.976093	0	1
GO:0045368	positive regulation of interleukin-13 biosynthesis	0.976093	0	1
GO:0045404	positive regulation of interleukin-4 biosynthesis	0.976093	0	1
GO:0045444	adipocyte differentiation	0.976093	0	1
GO:0045494	photoreceptor maintenance	0.976093	0	1
GO:0045502	dynein binding	0.976093	0	1
GO:0045541	negative regulation of cholesterol biosynthesis	0.976093	0	1
GO:0045542	positive regulation of cholesterol biosynthesis	0.976093	0	1
GO:0045545	syndecan binding	0.976093	0	1
GO:0045569	TRAIL binding	0.976093	0	1
GO:0045579	positive regulation of B-cell differentiation	0.976093	0	1
GO:0045582	positive regulation of T-cell differentiation	0.976093	0	1
GO:0045597	positive regulation of cell differentiation	0.976093	0	1
GO:0045622	regulation of T-helper cell differentiation	0.976093	0	1
GO:0045657	positive regulation of monocyte differentiation	0.976093	0	1
GO:0045664	regulation of neuron differentiation	0.976093	0	1
GO:0045666	positive regulation of neuron differentiation	0.976093	0	1
GO:0045716	positive regulation of low-density lipoprotein receptor biosynthesis	0.976093	0	1
GO:0045722	positive regulation of gluconeogenesis	0.976093	0	1
GO:0045735	nutrient reservoir activity	0.976093	0	1
GO:0045749	negative regulation of S phase of mitotic cell cycle	0.976093	0	1
GO:0045768	positive regulation of anti-apoptosis	0.976093	0	1
GO:0045843	negative regulation of myogenesis	0.976093	0	1
GO:0045859	regulation of protein kinase activity	0.976093	0	1
GO:0045944	positive regulation of transcription from Pol II promoter	0.976093	0	1
GO:0046318	negative regulation of glucosylceramide biosynthesis	0.976093	0	1
GO:0046321	positive regulation of fatty acid oxidation	0.976093	0	1
GO:0046325	negative regulation of glucose import	0.976093	0	1
GO:0046326	positive regulation of glucose import	0.976093	0	1
GO:0046330	positive regulation of JNK cascade	0.976093	0	1
GO:0046426	negative regulation of JAK-STAT cascade	0.976093	0	1
GO:0046539	histamine N-methyltransferase activity	0.976093	0	1
GO:0046579	positive regulation of RAS protein signal transduction	0.976093	0	1
GO:0046922	peptide-O-fucosyltransferase activity	0.976093	0	1
GO:0046933	hydrogen-transporting ATP synthase activity, rotational mechanism	0.976093	0	1
GO:0046934	phosphatidylinositol-4,5-bisphosphate 3-kinase activity	0.976093	0	1
GO:0046965	retinoid X receptor binding	0.976093	0	1
GO:0047115	trans-1,2-dihydrobenzene-1,2-diol dehydrogenase activity	0.976093	0	1
GO:0047150	betaine-homocysteine S-methyltransferase activity	0.976093	0	1
GO:0047485	protein N-terminus binding	0.976093	0	1
GO:0047750	cholestenol delta-isomerase activity	0.976093	0	1
GO:0047878	erythritol kinase activity	0.976093	0	1
GO:0047936	glucose 1-dehydrogenase activity	0.976093	0	1
GO:0048037	cofactor binding	0.976093	0	1
GO:0048096	chromatin-mediated maintenance of transcription	0.976093	0	1
GO:0050333	thiamin-triphosphatase activity	0.976093	0	1
GO:0050508	glucuronosyl-N-acetylglucosaminyl-proteoglycan 4-alpha-N-acetylglucosaminyltransferase activity	0.976093	0	1
GO:0050577	GDP-L-fucose synthase activity	0.976093	0	1
GO:0050666	regulation of homocysteine metabolism	0.976093	0	1
GO:0050714	positive regulation of protein secretion	0.976093	0	1
GO:0050760	negative regulation of thymidylate synthase biosynthesis	0.976093	0	1
GO:0050819	negative regulation of coagulation	0.976093	0	1
GO:0050828	regulation of liquid surface tension	0.976093	0	1
GO:0050872	NA	0.976093	0	1
GO:0050897	NA	0.976093	0	1
GO:0001504	neurotransmitter uptake	1	0	0
GO:0004218	cathepsin S activity	1	0	0
GO:0005027	NGF/TNF (6 C-domain) receptor activity	1	0	0
GO:0005313	L-glutamate transporter activity	1	0	0
GO:0005372	water transporter activity	1	0	0
GO:0005534	galactose binding	1	0	0
GO:0006833	water transport	1	0	0
GO:0006835	dicarboxylic acid transport	1	0	0
GO:0007025	beta-tubulin folding	1	0	0
GO:0015813	L-glutamate transport	1	0	0
GO:0016526	G-protein coupled receptor activity, unknown ligand	1	0	0
GO:0017153	sodium:dicarboxylate symporter activity	1	0	0
