# Supplementary material for: Dissecting systems-wide data using mixture models: application to identify affected cellular processes
Source: BMC Bioinformatics. 2005 Jul 14;6:177. doi: 10.1186/1471-2105-6-177 (PMC1189081; doi:10.1186/1471-2105-6-177)
Supplement: Additional File 5 — The pseudo-code and R code. Methods to calculate p0 and estimate f(p) given a vector of p-values. [file 1471-2105-6-177-S5.R]

# Supplementary material for Svensson et al (2005)
#
# latest version available at www.medgencentre.nl/pla
#
#PSEUDO-CODE:
#
#   sort pvalues 
#   make a spline, p(y) 
#   take the second derivative of the spline, p''(y) 
#   identify all local extremes of second derivative (the y_0)
#   invert the spline (gives estimate of F(p))
#   take the first derivative of the inverted spline (gives estimate of f(p))
#   identify p_0 as p(y_0)
#   estimate pi_k (n=0..n) using e.g. Storey&Tibshirani
#   estimate lambdas by solving: lambda*exp(-p0*lambda)=(pi0est/2/(1-pi0est))
#   estimate proportions of false positives and negatives by integration of f(p), i.e. F(p), inversion of the the sorted p-values against the percentile rank


dissect<-function(pvals, verbose=T, edf=est.df(pvals,T), pi0met="storey", sel.met="max", vf=cat) {
# the function to set thresholds and dissect the population of p-values
#Input
#=============================================================================
#pvals: a vector of p-values (only necessary input) 
#verbose: if the plots should be generated = T, otherwise =F
#edf: equivalent degrees of freedom when fitting the smooth spline
#pi0met: the method to estimate pi0, either "default" (uses F=3*pi0),"storey" or "schweder"
#sel.met: method to select lambda, either "max"-the maximal curvature, "rss"-minimizing residual square of sums or "man"- manual selection
#
#Output
#=============================================================================
#call: gives the function call 
#lambda: the estimate of lambda
#pi0: the estimate of pi0 
#p0: the p-value threshold
#y0: the proportion of genes selected by the threshold
#maxbis: the maximal value of the second derivative of g(y)
#edf: equivalent degrees of freedom when fitting the smooth spline
#r2: how well the functions fit the data.
#pfp: estimate of the proportion of false positives
#pfn: estimate of the proportion of false negatives

require(qvalue)
r2 <- 0
pfa <- c(0,0)
p<-sort(pvals) 
y<-1:length(p)/length(p)
g<-smooth.spline(x=y, y=p, df=edf) 
gbis<-predict(g,y,deriv=2)
pos.max<-((gbis$y[-1]<gbis$y[-length(y)])&(c(0,gbis$y[-length(y)])<gbis$y)[-(length(y)-1)])
pos.min<-((gbis$y[-1]>gbis$y[-length(y)])&(c(0,gbis$y[-length(y)])>gbis$y)[-(length(y)-1)])
pos.max[c(1,length(pos.max))]=F
pos.min[c(1,length(pos.min))]=F
Ff<-smooth.spline(x=p, y=y, df=edf) 
f<-predict(Ff,y,deriv=1) 
pi0est <- switch(pi0met, storey=qvalue(pvals)$pi0, schweder=f$y[length(f$y)], default=f$y[(1:length(p))[gbis$y==max(gbis$y)]]/3*2)
pi1<-1-pi0est 
p0<-p[gbis$y==max(gbis$y)] 
y0<-y[gbis$y==max(gbis$y)]
p0n<-(1:length(p))[gbis$y==max(gbis$y)]
lambda.test.max<-sapply(p[pos.max],estlambda, pi0est)
lambda.test.min<-sapply(p[pos.min],estlambda, pi0est)
lambda.test=c(lambda.test.max,lambda.test.min)
lambda.t <-as.numeric(lambda.test[lambda.test!=0]) 

if (verbose){
  par(mfrow=c(1,2))
  plot(gbis, type="l", lty=2, xlab="percentile rank (y)", ylab="p-value", ylim=c(min(gbis$y,0),max(gbis$y,1)))
  lines(g)
  abline(v=c(y[pos.max],y[pos.min])[lambda.test!=0], lty=3,col="blue")
  }

# for 1 alternative distribution
f1.test <- data.frame(V1=p)
rss <- vector("numeric", length(lambda.t))
r2s <- vector("numeric", length(lambda.t))
rd <- vector("numeric", length(lambda.t))
if (length(lambda.t)>0)
for (l in 1:length(lambda.t)){
    f1.test[,l]<-lambda.t[l]/(1-exp(-lambda.t[l]))*exp(-lambda.t[l]*y)
    rss[l] <- sum(((1-pi0est)*f1.test[(f$x>0.01),l]+pi0est-f$y[(f$x>0.01)])^2)   # the first 1% is discarded due to boundary problems
    r2s[l] <- 1-rss[l]/sum((f$y-mean(f$y))^2)}
    
if (length(lambda.t)>1&sel.met!="max"){
     if (sel.met=="rss"){
        lambdaest <- lambda.t[which.min(rss)]
        p0n <- c((1:length(pvals))[pos.max],(1:length(pvals))[pos.min])[lambda.test!=0][which.min(rss)]
        y0 <-y[p0n] 
        p0<-p[p0n]
        f1 <- f1.test[,which.min(rss)]
        r2 <- r2s[which.min(rss)]}
    if (sel.met=="man"){
        if (sum(pos.max)>1&sum(lambda.test!=0)!=0){
        vf("WARNING: There seems to be several distributions.\nLambda could be estimated for:\n")
        vf(paste(1:sum(lambda.test!=0),") y0 =",c(y[pos.max],y[pos.min])[lambda.test!=0],", lambda =", lambda.test[lambda.test!=0], "\n"))
        vf("Which y0 would you like to choose?(",toString(1:sum(lambda.test!=0)),", or enter y0)\n")
        tmp <- as.numeric(readline())
        if (!tmp%in%(1:sum(lambda.test!=0))){
            vf("Unexpected alternative. Setting it as y0\n")
            y0 <- tmp
            p0n <- y0*length(pvals)
            p0<-p[p0n]
            lambdaest<-estlambda(p0, pi0est)
            f1<-lambdaest/(1-exp(-lambdaest))*exp(-lambdaest*y)}
        else{
            p0n <- c((1:length(pvals))[pos.max],(1:length(pvals))[pos.min])[lambda.test!=0][tmp]
            y0 <-y[p0n] 
            p0<-p[p0n]
            f1 <- f1.test[,tmp]
            r2 <- r2s[tmp]}}}}
if (length(lambda.t)<=1|sel.met=="max"){
    p0<-p[gbis$y==max(gbis$y)] 
    y0<-y[gbis$y==max(gbis$y)]
    p0n<-(1:length(p))[gbis$y==max(gbis$y)]}
    
lambdaest<-estlambda(p0, pi0est)
if (lambdaest==0&verbose|sum(lambda.test!=0)==0) vf("Lambda could not be estimated. \nTry different value of p0 or \ndifferent method to estimate pi0\n")
f1<-lambdaest/(1-exp(-lambdaest))*exp(-lambdaest*y) 
rss <- sum(((1-pi0est)*f1[(f$x>0.01)]+pi0est-f$y[(f$x>0.01)])^2)   # the first 1% is discarded due to boundary problems
r2 <- 1-rss/sum((f$y-mean(f$y))^2)

if (verbose){
    abline(v=y0,col="red")
    hist(pvals, xlab="p-value", main="", freq=F, breaks=40)
    lines(f)
    lines(y=c(pi0est,pi0est),x=c(0,1), col="red")
    lines(y,pi1*f1, col="red")
    if (length(lambda.t)>0)
    for (l in 1:length(lambda.t))
        lines(y,pi1*f1.test[,l]+pi0est, col="blue",lty=3)
    lines(y,pi1*f1+pi0est, col="red")} 
    
pfp=as.numeric(pi0est*p0*length(pvals)/sum(pvals<p0))
pfn=max(0,as.numeric((sum(pvals>p0)-pi0est*(1-p0)*length(pvals))/sum(pvals>p0)))

return(list(call=match.call(),estimates=c(lambda=lambdaest,pi0=pi0est, p0=as.numeric(p0),y0=y0, maxbis=max(gbis$y),edf=edf, r2=r2, pfp=pfp, pfn=pfn))) }


estlambda<-function(p0, pi0est){
# a rather clumpsy (internal) function to calculate lambda
lambda<-0:1000000/500
equ<-lambda*exp(-p0*lambda)
ge<-equ>(pi0est/2/(1-pi0est))
if (sum(ge)==0) return(0)
lamprem<-(lambda[ge][sum(ge)]+lambda[ge][sum(ge)-1])/2
lambda<-lamprem+(1:40000/10000-2)
equ<-lambda*exp(-p0*lambda)
ge<-equ>(pi0est/2/(1-pi0est))
la.final <- lambda[ge][sum(ge)]
if (la.final>2000) la.final <- 0
return(la.final)}

est.df <- function (object, verbose=F, vf=cat){
# internal function to estimate the equivalent degrees of freedom when minimizing the residual sum of squares
if (verbose) vf("Estimating equivalent degrees of freedom.\n") 
sobj <- sort(object)
N <- length(object)
minrss <- function(i,sobject,N)
    smooth.spline(sobject,df=(i+20)/10)$cv.crit*((i+20)/10)^2*N
crossv <- apply(as.matrix(1:300),1, minrss, sobj,N)
if (verbose) plot(y=crossv, x=(1:300+20)/10, ylab="residual sum of squares",xlab="equivalent degrees of freedom")
return(degf=((1:300+20)/10)[which.min(crossv)])}
